# Supplementary material for: Genetic landscape of T cells identifies synthetic lethality for T-ALL
Source: Commun Biol. 2021 Oct 20;4:1201. doi: 10.1038/s42003-021-02694-x (PMC8528931; doi:10.1038/s42003-021-02694-x)
Supplement: Supplementary file 3 — Supplementary Data 1 [file 42003_2021_2694_MOESM3_ESM.zip]

Archive with 3 entries (2 files):
- Supplementary Data_1.xlsx
- __MACOSX/
- __MACOSX/._Supplementary Data_1.xlsx
