# Supplementary material for: Genetic landscape of T cells identifies synthetic lethality for T-ALL
Source: Commun Biol. 2021 Oct 20;4:1201. doi: 10.1038/s42003-021-02694-x (PMC8528931; doi:10.1038/s42003-021-02694-x)
Supplement: Supplementary file 3 — Supplementary Data 1 [file 42003_2021_2694_MOESM3_ESM.zip › Supplementary Data_1.xlsx]

## Sheet: GI.df.txt
Column name	Description
FILE	Path and filename of raw data
NODE1	1 of 2 interactors. Inhibitor abbreviation or gene name of affected gene. Note; NODE1 and NODE2 are sort alphanumerically and may not refer to MUT1 and MUT2, respectively
PATHWAY1	Pathway affected by NODE1
NODE2	2 of 2 interactors. Inhibitor abbreviation or gene name of affected gene. Note; NODE1 and NODE2 are sort alphanumerically and may not refer to MUT1 and MUT2, respectively
PATHWAY2	Pathway affected by NODE2
EXP.type	Experiment type refers to properties of the interacting components. CHEM (inhibitor), MUT (gene mutation), MO (morpholino), i.e MUT - CHEM indicates the interaction between a gene mutant and inhibitor.
NODES	Alphanumerically sorted concatenation of NODE1 and NODE2
PATHWAYS	Alphanumerically sorted concatenation of PATHWAY1 and PATHWAY2
WT	Mean rag1/ghrh ratio of wildtype embryo at 5 d.p.f
MUT1	Mean rag1/ghrh ratio of MUT1 embryo at 5 d.p.f
MUT2	Mean rag1/ghrh ratio of MUT2 embryo at 5 d.p.f
DB.MUT	Mean rag1/ghrh ratio of double mutant embryo at 5 d.p.f
means.WT	rag1/ghrh ratio of WT normalised to rag1/ghrh ratio of WT, i.e. wildtype fitness
means.MUT1	rag1/ghrh ratio of MUT1 normalised to rag1/ghrh ratio of WT, i.e. mutant 1 fitness
means.MUT2	rag1/ghrh ratio of MUT2 normalised to rag1/ghrh ratio of WT, i.e. mutant 2 fitness
means.DB.MUT	rag1/ghrh ratio of DB.MUT normalised to rag1/ghrh ratio of WT, i.e. double mutant fitness
n.WT	Number of WT embryos test
n.MUT1	Number of MUT1 embryos test
n.MUT2	Number of MUT2 embryos test
n.DB.MUT	Number of DB.MUT embryos test
SD.WT	Standard deviation of WT
SD.MUT1	Standard deviation of MUT1
SD.MUT2	Standard deviation of MUT2
SD.DB.MUT	Standard deviation of DB.MUT
PRODUCT	Genetic interaction, multiplicative method, mean.MUT1 x mean.MUT2, i.e. predicted double mutant fitness
LOG2	Log2 fold change between observed double mutant fitness and multiplicative method predicted double mutant fitness, log2(DB.MUT)-log2(PRODUCT)
Prop.SD	Propagated error for multiplicative method predicted double mutant fitnes, sqrt( (SD.MUT1 / mean.MUT1)^2 + (SD.MUT2 / mean.MUT2)^2 )
T STAT	Test statistic between observed double mutant (DB.MUT) and predictive double mutant (PRODUCT)
P VALUE	T test P value between observed double mutant (DB.MUT) and predictive double mutant (PRODUCT)
GI.type	Genetic interaction type, negative, non-interactive, positive - coequal, and positive - suppressive. For conditional statement assigning each interaction type, refer to Methods.
Abbreviations (inhibitors)	BFA (Brefeldin A), SAH (SAHA), CHR (Chr-6494), DOX (Doxorubicin), ETO (Etoposide), HOM (Homoharringtonine), MD (Mitoxantrone Dihydrochloride), NMD (NMD14), NOC (Nocodazole), NU7 (NU7026), PB (Pladienolide B), THS (Thapsigargin), TUN (Tunicamycin), ISO (Isoginkgetin), 5-FL (5-Fluorouracil), EEY (Eeyarestatin I), AMX (Amlexanonx)
FILE	NODE1	PATHWAY1	NODE2	PATHWAY2	NODES	PATHWAYS	EXP.type	WT	MUT1	MUT2	DB.MUT	means.WT	means.MUT1	means.MUT2	means.DB.MUT	n.WT	n.MUT1	n.MUT2	n.DB.MUT	SD.WT	SD.MUT1	SD.MUT2	SD.DB.MUT	PRODUCT	LOG2	Prop.SD	T STAT	P VALUE	GI.type
CHEM-CHEM/2018May6 GI 5-Fl + BFA.xlsx	5FU	DNA	BFA	ER	5FU_BFA	DNA_ER	CHEM-CHEM	2.29375	1.8668	1.96939	1.58875	1	0.813863	0.85859	0.692641	24	24	24	22	0.179228	0.156078	0.158485	0.218526	0.698775	-0.0127198	0.185997	-0.114072	0.909823	NON-INTERACTIVE
CHEM-CHEM/2018May6 GI 5-Fl + Chr.xlsx	5FU	DNA	CHR	CHR.SEG	5FU_CHR	CHR.SEG_DNA	CHEM-CHEM	2.29375	1.8668	1.74529	2.14416	1	0.813863	0.76089	0.934783	24	24	23	15	0.179228	0.156078	0.261119	0.153985	0.61926	0.594086	0.243446	5.91887	7.42202e-07	POSITIVE - COEQUAL
CHEM-CHEM/2018Apr3 GI BFA+Chr.xlsx , CHEM-CHEM/2018Apr4 GI BFA+Chr.xlsx	BFA	ER	CHR	CHR.SEG	BFA_CHR	CHR.SEG_ER	CHEM-CHEM	2.34283	1.96939	2.17606	2.10625	1	0.840603	0.928818	0.899022	48	48	48	48	0.141408	0.155165	0.163441	0.214526	0.780768	0.203463	0.199114	3.19283	0.00195395	POSITIVE - COEQUAL
CHEM-CHEM/2018May6 GI 5-Fl + Doxo.xlsx	5FU	DNA	DOXO	DNA	5FU_DOXO	DNA_DNA	CHEM-CHEM	2.29375	1.8668	1.85065	1.88899	1	0.813863	0.806822	0.823538	24	24	24	20	0.179228	0.156078	0.18097	0.172245	0.656643	0.326726	0.193779	3.50624	0.00114062	POSITIVE - COEQUAL
CHEM-CHEM/2018May6 GI Doxo + BFA.xlsx	BFA	ER	DOXO	DNA	BFA_DOXO	DNA_ER	CHEM-CHEM	2.29375	1.85065	1.96939	1.76206	1	0.806822	0.85859	0.7682	24	24	24	20	0.179228	0.18097	0.158485	0.141299	0.69273	0.149189	0.201229	1.75851	0.0847568	POSITIVE - COEQUAL
CHEM-CHEM/2018May6 GI Doxo + Chr.xlsx	CHR	CHR.SEG	DOXO	DNA	CHR_DOXO	CHR.SEG_DNA	CHEM-CHEM	2.29375	1.85065	1.74529	1.52217	1	0.806822	0.76089	0.663618	24	24	23	23	0.179228	0.18097	0.261119	0.153621	0.613903	0.112342	0.251685	1.02038	0.31136	NON-INTERACTIVE
CHEM-CHEM/2018May6 GI 5-Fl + Eto.xlsx	5FU	DNA	ETO	DNA	5FU_ETO	DNA_DNA	CHEM-CHEM	2.29375	1.8668	1.79837	1.62356	1	0.813863	0.784029	0.707821	24	24	24	15	0.179228	0.156078	0.162408	0.105882	0.638092	0.149618	0.180126	1.84822	0.0718235	POSITIVE - COEQUAL
CHEM-CHEM/2018Apr3 GI BFA+Eto.xlsx	BFA	ER	ETO	DNA	BFA_ETO	DNA_ER	CHEM-CHEM	2.34283	1.96939	1.79837	2.15826	1	0.840603	0.767604	0.921219	24	24	24	24	0.141408	0.155165	0.159006	0.235881	0.645251	0.513685	0.179029	5.05022	1.23356e-05	POSITIVE - COEQUAL
CHEM-CHEM/2018Apr3 GI Chr+Eto.xlsx	CHR	CHR.SEG	ETO	DNA	CHR_ETO	CHR.SEG_DNA	CHEM-CHEM	2.34283	2.17606	1.79837	2.28732	1	0.928818	0.767604	0.976306	24	24	24	20	0.141408	0.163441	0.159006	0.249743	0.712965	0.453503	0.193781	4.21635	0.000221801	POSITIVE - SUPPRESSIVE
CHEM-CHEM/2018May6 GI Doxo + Eto.xlsx	DOXO	DNA	ETO	DNA	DOXO_ETO	DNA_DNA	CHEM-CHEM	2.29375	1.85065	1.79837	1.81759	1	0.806822	0.784029	0.79241	24	24	24	24	0.179228	0.18097	0.162408	0.15455	0.632572	0.325018	0.193136	3.79669	0.000361811	POSITIVE - COEQUAL
CHEM-CHEM/2018May6 GI 5-Fl + Homo.xlsx	5FU	DNA	HOMO	RIBOSOME	5FU_HOMO	DNA_RIBOSOME	CHEM-CHEM	2.29375	1.8668	2.11667	1.84219	1	0.813863	0.922797	0.803133	24	24	24	13	0.179228	0.156078	0.254141	0.14061	0.751031	0.0967666	0.252042	0.976938	0.335272	NON-INTERACTIVE
CHEM-CHEM/2018Apr3 GI BFA+Homo.xlsx	BFA	ER	HOMO	RIBOSOME	BFA_HOMO	ER_RIBOSOME	CHEM-CHEM	2.34283	1.96939	2.14685	2.21797	1	0.840603	0.916348	0.946707	24	24	24	24	0.141408	0.155165	0.266515	0.214821	0.770286	0.297525	0.265344	3.03022	0.00370375	POSITIVE - COEQUAL
CHEM-CHEM/2018Apr3 GI Chr+Homo.xlsx , CHEM-CHEM/2018Jun GI Chr + Homo.xlsx	CHR	CHR.SEG	HOMO	RIBOSOME	CHR_HOMO	CHR.SEG_RIBOSOME	CHEM-CHEM	2.34252	1.96068	2.13176	2.02501	1	0.836984	0.910028	0.864461	48	47	48	48	0.204954	0.209579	0.257699	0.188402	0.761679	0.182618	0.287919	2.5599	0.0115991	POSITIVE - COEQUAL
CHEM-CHEM/2018May6 GI Doxo + Homo.xlsx	DOXO	DNA	HOMO	RIBOSOME	DOXO_HOMO	DNA_RIBOSOME	CHEM-CHEM	2.29375	1.8668	2.11667	1.84219	1	0.813863	0.922797	0.803133	24	24	24	13	0.179228	0.156078	0.254141	0.14061	0.751031	0.0967666	0.252042	0.976938	0.335272	NON-INTERACTIVE
CHEM-CHEM/2018Apr3 GI Homo+Eto.xlsx	ETO	DNA	HOMO	RIBOSOME	ETO_HOMO	DNA_RIBOSOME	CHEM-CHEM	2.34283	2.14685	1.79837	2.10078	1	0.916348	0.767604	0.896684	24	24	24	24	0.141408	0.266515	0.159006	0.192083	0.703393	0.350269	0.251161	3.6197	0.000618482	POSITIVE - COEQUAL
CHEM-CHEM/2018Apr3 GI Iso+BFA.xlsx	BFA	ER	ISO	MRNA PROCESSING	BFA_ISO	ER_MRNA PROCESSING	CHEM-CHEM	2.34283	1.15808	1.96939	1.26836	1	0.494308	0.840603	0.541379	24	24	24	24	0.141408	0.0846812	0.155165	0.124376	0.415517	0.381733	0.104641	4.26058	0.000121488	POSITIVE - COEQUAL
CHEM-CHEM/2018Apr3 GI Iso+Chr.xlsx	CHR	CHR.SEG	ISO	MRNA PROCESSING	CHR_ISO	CHR.SEG_MRNA PROCESSING	CHEM-CHEM	2.34283	1.15808	2.17606	1.25397	1	0.494308	0.928818	0.535238	24	24	24	21	0.141408	0.0846812	0.163441	0.124049	0.459122	0.221304	0.112754	2.40986	0.0213327	POSITIVE - COEQUAL
CHEM-CHEM/2018Apr3 GI Iso+Eto.xlsx	ETO	DNA	ISO	MRNA PROCESSING	ETO_ISO	DNA_MRNA PROCESSING	CHEM-CHEM	2.34283	1.15808	1.79837	1.24189	1	0.494308	0.767604	0.530082	24	24	24	24	0.141408	0.0846812	0.159006	0.111855	0.379433	0.482373	0.101994	5.54535	1.72555e-06	POSITIVE - COEQUAL
CHEM-CHEM/2018Apr3 GI Iso+Homo.xlsx	HOMO	RIBOSOME	ISO	MRNA PROCESSING	HOMO_ISO	MRNA PROCESSING_RIBOSOME	CHEM-CHEM	2.34283	1.15808	2.14685	1.24189	1	0.494308	0.916348	0.530082	24	24	24	24	0.141408	0.0846812	0.266515	0.111855	0.452958	0.22684	0.152895	2.42879	0.018147	POSITIVE - COEQUAL
CHEM-CHEM/2018May6 GI 5-Fl + MD.xlsx	5FU	DNA	MD	DNA	5FU_MD	DNA_DNA	CHEM-CHEM	2.29375	1.8668	2.0981	1.79806	1	0.813863	0.914702	0.783894	24	24	24	18	0.179228	0.156078	0.266415	0.175604	0.744442	0.0744996	0.259605	0.706624	0.483421	NON-INTERACTIVE
CHEM-CHEM/2018Apr3 GI MD+BFA.xlsx	BFA	ER	MD	DNA	BFA_MD	DNA_ER	CHEM-CHEM	2.34283	2.24632	1.96939	1.54429	1	0.958806	0.840603	0.659157	24	21	24	24	0.141408	0.197962	0.155165	0.133074	0.805975	-0.290114	0.223215	-3.41801	0.00108455	NEGATIVE
CHEM-CHEM/2018Apr3 GI MD+Chr.xlsx , CHEM-CHEM/2018Jun GI MD + Chr.xlsx	CHR	CHR.SEG	MD	DNA	CHR_MD	CHR.SEG_DNA	CHEM-CHEM	2.34252	2.17221	1.96068	1.80731	1	0.927293	0.836984	0.77154	48	45	47	47	0.204954	0.229433	0.209579	0.166475	0.776129	-0.00855499	0.273212	-0.122594	0.902614	NON-INTERACTIVE
CHEM-CHEM/2018May6 GI Doxo + MD.xlsx	DOXO	DNA	MD	DNA	DOXO_MD	DNA_DNA	CHEM-CHEM	2.29375	1.85065	2.0981	1.67522	1	0.806822	0.914702	0.730339	24	24	24	21	0.179228	0.18097	0.266415	0.134415	0.738001	-0.0150569	0.271302	-0.156607	0.876034	NON-INTERACTIVE
CHEM-CHEM/2018Apr3 GI MD+Eto.xlsx	ETO	DNA	MD	DNA	ETO_MD	DNA_DNA	CHEM-CHEM	2.34283	2.24632	1.79837	1.87729	1	0.958806	0.767604	0.801293	24	21	24	24	0.141408	0.197962	0.159006	0.283388	0.735983	0.122658	0.215252	0.987304	0.329825	NON-INTERACTIVE
CHEM-CHEM/2018Apr3 GI MD+Homo.xlsx , CHEM-CHEM/2018Jun GI MD + Homo.xlsx	HOMO	RIBOSOME	MD	DNA	HOMO_MD	DNA_RIBOSOME	CHEM-CHEM	2.34252	2.17221	2.13176	2.14407	1	0.927293	0.910028	0.915294	48	45	48	48	0.204954	0.229433	0.257699	0.209049	0.843862	0.117227	0.317327	1.59998	0.112017	NON-INTERACTIVE
CHEM-CHEM/2018Apr3 GI MD+Iso.xlsx	ISO	MRNA PROCESSING	MD	DNA	ISO_MD	DNA_MRNA PROCESSING	CHEM-CHEM	2.34283	2.24632	1.15808	1.52169	1	0.958806	0.494308	0.649509	24	21	24	24	0.141408	0.197962	0.0846812	0.155502	0.473945	0.454629	0.127152	4.74874	2.66676e-05	POSITIVE - SUPPRESSIVE
CHEM-CHEM/2018May6 GI 5-Fl + NMD.xlsx	5FU	DNA	NMD	MRNA PROCESSING	5FU_NMD	DNA_MRNA PROCESSING	CHEM-CHEM	2.29375	1.8668	1.89768	1.83121	1	0.813863	0.827326	0.798349	24	24	24	21	0.179228	0.156078	0.151049	0.100525	0.67333	0.245704	0.178288	3.69718	0.000461391	POSITIVE - COEQUAL
CHEM-CHEM/2018Apr3 GI NMD+BFA.xlsx , CHEM-CHEM/2018Jun GI NMD + BFA.xlsx	BFA	ER	NMD	MRNA PROCESSING	BFA_NMD	ER_MRNA PROCESSING	CHEM-CHEM	2.34252	1.90422	2.00603	1.08068	1	0.812895	0.856357	0.461395	48	48	48	48	0.204954	0.176676	0.204085	0.104927	0.696128	-0.593352	0.22453	-8.54561	1.84984e-14	NEGATIVE
CHEM-CHEM/2018Apr3 GI NMD+Chr.xlsx	CHR	CHR.SEG	NMD	MRNA PROCESSING	CHR_NMD	CHR.SEG_MRNA PROCESSING	CHEM-CHEM	2.34283	1.89768	2.17606	1.39727	1	0.809994	0.928818	0.596404	24	24	24	23	0.141408	0.147885	0.163441	0.152073	0.752337	-0.335091	0.19077	-3.71305	0.000489939	NEGATIVE
CHEM-CHEM/2018May6 GI Doxo + NMD.xlsx	DOXO	DNA	NMD	MRNA PROCESSING	DOXO_NMD	DNA_MRNA PROCESSING	CHEM-CHEM	2.29375	1.85065	1.89768	1.54227	1	0.806822	0.827326	0.67238	24	24	24	20	0.179228	0.18097	0.151049	0.110197	0.667505	0.0104989	0.193051	0.131069	0.896164	NON-INTERACTIVE
CHEM-CHEM/2018Apr3 GI NMD+Eto.xlsx	ETO	DNA	NMD	MRNA PROCESSING	ETO_NMD	DNA_MRNA PROCESSING	CHEM-CHEM	2.34283	1.89768	1.79837	2.16418	1	0.809994	0.767604	0.923744	24	24	24	24	0.141408	0.147885	0.159006	0.160157	0.621755	0.571146	0.17168	7.36165	1.81058e-09	POSITIVE - COEQUAL
CHEM-CHEM/2018Apr3 GI NMD+Homo.xlsx	HOMO	RIBOSOME	NMD	MRNA PROCESSING	HOMO_NMD	MRNA PROCESSING_RIBOSOME	CHEM-CHEM	2.34283	1.89768	2.14685	1.77605	1	0.809994	0.916348	0.758077	24	24	24	24	0.141408	0.147885	0.266515	0.14987	0.742237	0.0304641	0.254885	0.33105	0.741624	NON-INTERACTIVE
CHEM-CHEM/2018Apr3 GI Iso+NMD.xlsx , CHEM-CHEM/2018Jun GI NMD + Iso.xlsx	ISO	MRNA PROCESSING	NMD	MRNA PROCESSING	ISO_NMD	MRNA PROCESSING_MRNA PROCESSING	CHEM-CHEM	2.34252	1.53442	1.34222	0.867657	1	0.655051	0.572951	0.370391	48	48	48	46	0.204954	0.145074	0.124538	0.0936258	0.375312	-0.0190425	0.116465	-0.270151	0.787559	NON-INTERACTIVE
CHEM-CHEM/2018Apr3 GI MD+NMD.xlsx	MD	DNA	NMD	MRNA PROCESSING	MD_NMD	DNA_MRNA PROCESSING	CHEM-CHEM	2.34283	2.24632	1.89768	1.56894	1	0.958806	0.809994	0.669676	24	21	24	24	0.141408	0.197962	0.147885	0.178302	0.776627	-0.213758	0.214049	-2.20961	0.0313161	NEGATIVE
CHEM-CHEM/2018May6 GI 5-Fl + Noco.xlsx , CHEM-CHEM/2018May6 GI Noco + 5-Fl.xlsx	5FU	DNA	NOCO	CHR.SEG	5FU_NOCO	CHR.SEG_DNA	CHEM-CHEM	2.29375	1.81592	1.81592	1.95514	1	0.791681	0.791681	0.852378	48	48	48	35	0.179228	0.146085	0.146085	0.180465	0.626759	0.443582	0.163557	6.48834	2.47822e-08	POSITIVE - COEQUAL
CHEM-CHEM/2018May6 GI Noco + BFA.xlsx	BFA	ER	NOCO	CHR.SEG	BFA_NOCO	CHR.SEG_ER	CHEM-CHEM	2.29375	1.76504	1.96939	1.63769	1	0.769499	0.85859	0.71398	24	24	24	16	0.179228	0.136092	0.158485	0.130791	0.660684	0.111922	0.168896	1.30673	0.200325	NON-INTERACTIVE
CHEM-CHEM/2018May6 GI Noco + Chr.xlsx	CHR	CHR.SEG	NOCO	CHR.SEG	CHR_NOCO	CHR.SEG_CHR.SEG	CHEM-CHEM	2.29375	1.76504	1.74529	0.892512	1	0.769499	0.76089	0.389106	24	24	23	19	0.179228	0.136092	0.261119	0.227378	0.585504	-0.589515	0.226044	-3.18255	0.00316436	NEGATIVE
CHEM-CHEM/2018May6 GI Noco + Doxo.xlsx	DOXO	DNA	NOCO	CHR.SEG	DOXO_NOCO	CHR.SEG_DNA	CHEM-CHEM	2.29375	1.76504	1.85065	1.72263	1	0.769499	0.806822	0.75101	24	24	24	21	0.179228	0.136092	0.18097	0.211012	0.620849	0.27459	0.177338	2.47066	0.0188356	POSITIVE - COEQUAL
CHEM-CHEM/2018May6 GI Noco + Eto.xlsx	ETO	DNA	NOCO	CHR.SEG	ETO_NOCO	CHR.SEG_DNA	CHEM-CHEM	2.29375	1.76504	1.79837	1.85556	1	0.769499	0.784029	0.808966	24	24	24	17	0.179228	0.136092	0.162408	0.188204	0.60331	0.42318	0.164326	3.99794	0.000492738	POSITIVE - COEQUAL
CHEM-CHEM/2018May6 GI Noco + MD.xlsx	MD	DNA	NOCO	CHR.SEG	MD_NOCO	CHR.SEG_DNA	CHEM-CHEM	2.29375	1.76504	2.0981	1.77049	1	0.769499	0.914702	0.771875	24	24	24	20	0.179228	0.136092	0.266415	0.169819	0.703862	0.133075	0.239841	1.32362	0.191674	NON-INTERACTIVE
CHEM-CHEM/2018May6 GI Noco + NMD.xlsx	NMD	MRNA PROCESSING	NOCO	CHR.SEG	NMD_NOCO	CHR.SEG_MRNA PROCESSING	CHEM-CHEM	2.29375	1.76504	1.89768	0.239622	1	0.769499	0.827326	0.104468	24	24	24	17	0.179228	0.136092	0.151049	0.198836	0.636627	-2.60739	0.161824	-9.9314	5.77187e-10	NEGATIVE
CHEM-CHEM/2018May6 GI 5-Fl + NU7.xlsx	5FU	DNA	NU7	DNA	5FU_NU7	DNA_DNA	CHEM-CHEM	2.29375	1.8668	1.92932	1.34163	1	0.813863	0.841122	0.584905	24	24	24	21	0.179228	0.156078	0.173532	0.155612	0.684558	-0.22697	0.192824	-2.26971	0.0278653	NEGATIVE
CHEM-CHEM/2018Apr3 GI BFA+NU7.xlsx	BFA	ER	NU7	DNA	BFA_NU7	DNA_ER	CHEM-CHEM	2.34283	1.96939	2.33518	1.83386	1	0.840603	0.996736	0.782756	24	24	23	24	0.141408	0.155165	0.157155	0.241958	0.837859	-0.0981465	0.203398	-0.956407	0.344613	NON-INTERACTIVE
CHEM-CHEM/2018Apr3 GI Chr+NU7.xlsx	CHR	CHR.SEG	NU7	DNA	CHR_NU7	CHR.SEG_DNA	CHEM-CHEM	2.34283	2.17606	2.33518	1.61905	1	0.928818	0.996736	0.691065	24	24	23	24	0.141408	0.163441	0.157155	0.126294	0.925786	-0.421857	0.218736	-5.72221	2.59713e-07	NEGATIVE
CHEM-CHEM/2018May6 GI Doxo + NU7.xlsx	DOXO	DNA	NU7	DNA	DOXO_NU7	DNA_DNA	CHEM-CHEM	2.29375	1.85065	1.92932	1.09499	1	0.806822	0.841122	0.477379	24	24	24	11	0.179228	0.18097	0.173532	0.0976557	0.678636	-0.507502	0.206816	-4.7999	3.20177e-05	NEGATIVE
CHEM-CHEM/2018Apr3 GI Eto+NU7.xlsx , CHEM-CHEM/2018Jun GI Eto + NU7.xlsx	ETO	DNA	NU7	DNA	ETO_NU7	DNA_DNA	CHEM-CHEM	2.34252	1.95902	2.13225	1.972	1	0.836299	0.910229	0.841844	48	47	47	48	0.204954	0.198903	0.163549	0.206395	0.761224	0.145231	0.226905	2.12807	0.0357154	POSITIVE - COEQUAL
CHEM-CHEM/2018Apr3 GI Homo+NU7.xlsx	HOMO	RIBOSOME	NU7	DNA	HOMO_NU7	DNA_RIBOSOME	CHEM-CHEM	2.34283	2.14685	2.33518	1.95389	1	0.916348	0.996736	0.833989	24	24	23	24	0.141408	0.266515	0.157155	0.139331	0.913357	-0.131151	0.302168	-1.51306	0.134863	NON-INTERACTIVE
CHEM-CHEM/2018Apr3 GI Iso+NU7.xlsx	ISO	MRNA PROCESSING	NU7	DNA	ISO_NU7	DNA_MRNA PROCESSING	CHEM-CHEM	2.34283	1.15808	2.33518	1.26927	1	0.494308	0.996736	0.541767	24	24	23	24	0.141408	0.0846812	0.157155	0.12582	0.492694	0.13698	0.114712	1.60093	0.116747	NON-INTERACTIVE
CHEM-CHEM/2018Apr3 GI MD+NU7.xlsx	MD	DNA	NU7	DNA	MD_NU7	DNA_DNA	CHEM-CHEM	2.34283	2.24632	2.33518	1.40237	1	0.958806	0.996736	0.598579	24	21	23	24	0.141408	0.197962	0.157155	0.175406	0.955676	-0.674981	0.248271	-6.89428	3.40209e-09	NEGATIVE
CHEM-CHEM/2018Apr3 GI NMD+NU7.xlsx , CHEM-CHEM/2018Mar16 GI NMD+Nu7.xlsx	NMD	MRNA PROCESSING	NU7	DNA	NMD_NU7	DNA_MRNA PROCESSING	CHEM-CHEM	1.96199	1.70329	1.78997	1.22403	1	0.882155	0.891996	0.635285	48	48	47	48	0.176826	0.18843	0.176147	0.234967	0.786879	-0.308737	0.228902	-3.6748	0.000399275	NEGATIVE
CHEM-CHEM/2018Mar9 GI PB+5-Fl.xlsx , CHEM-CHEM/2018May6 GI 5-Fl + PB.xlsx	5FU	DNA	PB	MRNA PROCESSING	5FU_PB	DNA_MRNA PROCESSING	CHEM-CHEM	2.28308	1.85509	1.79156	1.75052	1	0.812531	0.785126	0.767249	48	48	47	44	0.190896	0.157737	0.182791	0.206786	0.637939	0.266276	0.193381	3.49937	0.000769623	POSITIVE - COEQUAL
CHEM-CHEM/2018Apr3 GI PB+BFA.xlsx	BFA	ER	PB	MRNA PROCESSING	BFA_PB	ER_MRNA PROCESSING	CHEM-CHEM	2.34283	1.59603	1.96939	1.59616	1	0.681242	0.840603	0.681296	24	24	24	22	0.141408	0.133864	0.155165	0.133507	0.572655	0.250616	0.154388	3.00535	0.00425456	POSITIVE - COEQUAL
CHEM-CHEM/2018Apr3 GI PB+Chr.xlsx	CHR	CHR.SEG	PB	MRNA PROCESSING	CHR_PB	CHR.SEG_MRNA PROCESSING	CHEM-CHEM	2.34283	1.59603	2.17606	1.47702	1	0.681242	0.928818	0.630444	24	24	24	24	0.141408	0.133864	0.163441	0.13731	0.63275	-0.00526669	0.166903	-0.0623862	0.950482	NON-INTERACTIVE
CHEM-CHEM/2018May6 GI Doxo + PB.xlsx	DOXO	DNA	PB	MRNA PROCESSING	DOXO_PB	DNA_MRNA PROCESSING	CHEM-CHEM	2.29375	1.85065	1.59603	1.65408	1	0.806822	0.695819	0.721124	24	24	24	17	0.179228	0.18097	0.136728	0.173175	0.561402	0.361213	0.167409	3.29624	0.00271968	POSITIVE - COEQUAL
CHEM-CHEM/2018Mar9 GI PB+Eey.xlsx	EEY	ER	PB	MRNA PROCESSING	EEY_PB	ER_MRNA PROCESSING	CHEM-CHEM	2.27242	1.84338	1.49648	1.25293	1	0.811198	0.658542	0.551364	24	24	24	24	0.202564	0.159396	0.227374	0.138765	0.534208	0.0456024	0.212223	0.4112	0.682282	NON-INTERACTIVE
CHEM-CHEM/2018Apr3 GI PB+Eto.xlsx , CHEM-CHEM/2018Mar9 GI PB+Eto.xlsx	ETO	DNA	PB	MRNA PROCESSING	ETO_PB	DNA_MRNA PROCESSING	CHEM-CHEM	2.30762	1.71971	2.02628	2.18726	1	0.74622	0.879793	0.94874	48	48	48	48	0.171986	0.14663	0.174944	0.221027	0.656519	0.531176	0.183533	7.89889	1.2511e-11	POSITIVE - SUPPRESSIVE
CHEM-CHEM/2018Apr3 GI PB+Homo.xlsx	HOMO	RIBOSOME	PB	MRNA PROCESSING	HOMO_PB	MRNA PROCESSING_RIBOSOME	CHEM-CHEM	2.34283	1.59603	2.14685	2.0022	1	0.681242	0.916348	0.854608	24	24	24	24	0.141408	0.133864	0.266515	0.217806	0.624255	0.453127	0.219115	4.22195	0.000111881	POSITIVE - SUPPRESSIVE
CHEM-CHEM/2018Apr3 GI MD+PB.xlsx	MD	DNA	PB	MRNA PROCESSING	MD_PB	DNA_MRNA PROCESSING	CHEM-CHEM	2.34283	2.24632	1.59603	1.18053	1	0.958806	0.681242	0.503889	24	21	24	24	0.141408	0.197962	0.133864	0.12946	0.653179	-0.374371	0.186174	-3.89567	0.000242082	NEGATIVE
CHEM-CHEM/2018Apr3 GI PB+NMD.xlsx , CHEM-CHEM/2018Mar9 GI PB+NMD.xlsx	NMD	MRNA PROCESSING	PB	MRNA PROCESSING	NMD_PB	MRNA PROCESSING_MRNA PROCESSING	CHEM-CHEM	2.30762	1.71971	1.7389	0.384212	1	0.74622	0.752669	0.169069	48	48	48	48	0.171986	0.14663	0.247063	0.165806	0.561657	-1.73207	0.214872	-12.0943	2.15947e-22	NEGATIVE
CHEM-CHEM/2018May6 GI Noco + PB.xlsx	NOCO	CHR.SEG	PB	MRNA PROCESSING	NOCO_PB	CHR.SEG_MRNA PROCESSING	CHEM-CHEM	2.29375	1.76504	1.59603	1.57326	1	0.769499	0.695819	0.685888	24	24	24	20	0.179228	0.136092	0.136728	0.177553	0.535432	0.35727	0.141551	3.36962	0.00210933	POSITIVE - COEQUAL
CHEM-CHEM/2018Apr3 GI PB+NU7.xlsx , CHEM-CHEM/2018Mar9 GI PB+NU7.xlsx	NU7	DNA	PB	MRNA PROCESSING	NU7_PB	DNA_MRNA PROCESSING	CHEM-CHEM	2.30762	1.71971	1.99082	0.724437	1	0.74622	0.860638	0.31275	48	48	47	48	0.171986	0.14663	0.231525	0.155126	0.642226	-1.03807	0.213949	-10.5077	7.5919e-19	NEGATIVE
CHEM-CHEM/2018May6 GI 5-Fl + SAHA.xlsx	5FU	DNA	SAHA	MRNA PROCESSING	5FU_SAHA	DNA_MRNA PROCESSING	CHEM-CHEM	2.29375	1.8668	1.98403	1.7398	1	0.813863	0.864974	0.758497	24	24	24	24	0.179228	0.156078	0.151323	0.127477	0.70397	0.107629	0.182739	1.47166	0.146142	NON-INTERACTIVE
CHEM-CHEM/2018Apr3 GI SAHA+BFA.xlsx	BFA	ER	SAHA	MRNA PROCESSING	BFA_SAHA	ER_MRNA PROCESSING	CHEM-CHEM	2.34283	1.98403	1.96939	1.90436	1	0.846853	0.840603	0.812847	24	24	24	24	0.141408	0.148153	0.155165	0.204289	0.711868	0.191375	0.181042	2.05196	0.0465215	POSITIVE - COEQUAL
CHEM-CHEM/2018Apr3 GI SAHA+Chr.xlsx	CHR	CHR.SEG	SAHA	MRNA PROCESSING	CHR_SAHA	CHR.SEG_MRNA PROCESSING	CHEM-CHEM	2.34283	1.98403	2.17606	1.87665	1	0.846853	0.928818	0.801019	24	24	24	24	0.141408	0.148153	0.163441	0.161837	0.786572	0.0262576	0.195175	0.33276	0.740592	NON-INTERACTIVE
CHEM-CHEM/2018May6 GI Doxo + SAHA.xlsx	DOXO	DNA	SAHA	MRNA PROCESSING	DOXO_SAHA	DNA_MRNA PROCESSING	CHEM-CHEM	2.29375	1.85065	1.98403	1.84601	1	0.806822	0.864974	0.804801	24	24	24	19	0.179228	0.18097	0.151323	0.159602	0.69788	0.205654	0.198517	2.29968	0.0266423	POSITIVE - COEQUAL
CHEM-CHEM/2018Apr3 GI SAHA+Eto.xlsx	ETO	DNA	SAHA	MRNA PROCESSING	ETO_SAHA	DNA_MRNA PROCESSING	CHEM-CHEM	2.34283	1.98403	1.79837	1.53329	1	0.846853	0.767604	0.654459	24	24	24	24	0.141408	0.148153	0.159006	0.171199	0.650048	0.00975548	0.176252	0.102036	0.919159	NON-INTERACTIVE
CHEM-CHEM/2018Apr3 GI SAHA+Homo.xlsx	HOMO	RIBOSOME	SAHA	MRNA PROCESSING	HOMO_SAHA	MRNA PROCESSING_RIBOSOME	CHEM-CHEM	2.34283	1.98403	2.14685	2.07868	1	0.846853	0.916348	0.887253	24	24	24	24	0.141408	0.148153	0.266515	0.156152	0.776012	0.193266	0.263383	2.24228	0.0282167	POSITIVE - COEQUAL
CHEM-CHEM/2018Jun GI Iso + SAHA.xlsx	ISO	MRNA PROCESSING	SAHA	MRNA PROCESSING	ISO_SAHA	MRNA PROCESSING_MRNA PROCESSING	CHEM-CHEM	2.3422	0.769172	2.1168	0.8747	1	0.328397	0.903764	0.373452	24	22	24	24	0.2685	0.0914626	0.275151	0.0917812	0.296793	0.331464	0.122464	2.94618	0.00459015	POSITIVE - COEQUAL
CHEM-CHEM/2018Apr3 GI MD+SAHA.xlsx	MD	DNA	SAHA	MRNA PROCESSING	MD_SAHA	DNA_MRNA PROCESSING	CHEM-CHEM	2.34283	2.24632	1.98403	1.71055	1	0.958806	0.846853	0.730119	24	21	24	23	0.141408	0.197962	0.148153	0.171846	0.811967	-0.15329	0.219734	-1.68592	0.0974832	NEGATIVE
CHEM-CHEM/2018Apr3 GI SAHA+NMD.xlsx , CHEM-CHEM/2018Jun GI NMD + SAHA.xlsx	NMD	MRNA PROCESSING	SAHA	MRNA PROCESSING	NMD_SAHA	MRNA PROCESSING_MRNA PROCESSING	CHEM-CHEM	2.34252	1.94739	2.00724	2.01525	1	0.831324	0.856879	0.860303	48	48	48	48	0.204954	0.17681	0.211518	0.190853	0.712344	0.272271	0.232106	4.07239	8.71297e-05	POSITIVE - COEQUAL
CHEM-CHEM/2018May6 GI Noco + SAHA.xlsx	NOCO	CHR.SEG	SAHA	MRNA PROCESSING	NOCO_SAHA	CHR.SEG_MRNA PROCESSING	CHEM-CHEM	2.29375	1.76504	1.98403	1.86516	1	0.769499	0.864974	0.813148	24	24	24	24	0.179228	0.136092	0.151323	0.168851	0.665596	0.28887	0.165578	3.51801	0.00100173	POSITIVE - COEQUAL
CHEM-CHEM/2018Apr3 GI SAHA+NU7.xlsx	NU7	DNA	SAHA	MRNA PROCESSING	NU7_SAHA	DNA_MRNA PROCESSING	CHEM-CHEM	2.34283	1.98403	2.33518	1.72674	1	0.846853	0.996736	0.737031	24	24	23	24	0.141408	0.148153	0.157155	0.127582	0.844089	-0.19567	0.198793	-2.74686	0.00776935	NEGATIVE
CHEM-CHEM/2018Jun GI PB + SAHA.xlsx	PB	MRNA PROCESSING	SAHA	MRNA PROCESSING	PB_SAHA	MRNA PROCESSING_MRNA PROCESSING	CHEM-CHEM	2.3422	0.454865	2.1168	0.183157	1	0.194204	0.903764	0.0781987	24	24	24	24	0.2685	0.195515	0.275151	0.109439	0.175515	-1.16637	0.184602	-2.7988	0.00667264	NEGATIVE
CHEM-CHEM/2018May6 GI 5-Fl + Ths.xlsx	5FU	DNA	THS	ER	5FU_THS	DNA_ER	CHEM-CHEM	2.29375	1.8668	1.86952	1.54134	1	0.813863	0.815049	0.671974	24	24	24	19	0.179228	0.156078	0.161749	0.197157	0.663339	0.0186595	0.183063	0.164846	0.870135	NON-INTERACTIVE
CHEM-CHEM/2018Jun GI Ths + BFA.xlsx	BFA	ER	THS	ER	BFA_THS	ER_ER	CHEM-CHEM	2.3422	1.86952	2.04266	0.311975	1	0.798189	0.872111	0.133197	24	24	24	24	0.2685	0.158403	0.253004	0.0988749	0.696109	-2.38575	0.244675	-13.8389	1.92094e-21	NEGATIVE
CHEM-CHEM/2018Apr3 GI Ths+Chr.xlsx	CHR	CHR.SEG	THS	ER	CHR_THS	CHR.SEG_ER	CHEM-CHEM	2.34283	2.04947	2.17606	2.35122	1	0.874783	0.928818	1.00358	24	24	24	24	0.141408	0.163386	0.163441	0.207889	0.812514	0.30469	0.208499	3.67271	0.000621278	POSITIVE - COEQUAL
CHEM-CHEM/2018May6 GI Doxo + Ths.xlsx	DOXO	DNA	THS	ER	DOXO_THS	DNA_ER	CHEM-CHEM	2.29375	1.85065	1.86952	0.0670873	1	0.806822	0.815049	0.0292479	24	24	24	24	0.179228	0.18097	0.161749	0.0438633	0.6576	-4.49081	0.196944	-21.0834	3.24694e-28	NEGATIVE
CHEM-CHEM/2018Apr3 GI Ths+Eto.xlsx	ETO	DNA	THS	ER	ETO_THS	DNA_ER	CHEM-CHEM	2.34283	2.04947	1.79837	2.32037	1	0.874783	0.767604	0.990413	24	24	24	24	0.141408	0.163386	0.159006	0.191512	0.671487	0.560671	0.187287	6.7102	2.68981e-08	POSITIVE - SUPPRESSIVE
CHEM-CHEM/2018Apr3 GI Ths+Homo.xlsx	HOMO	RIBOSOME	THS	ER	HOMO_THS	ER_RIBOSOME	CHEM-CHEM	2.34283	2.04947	2.14685	1.66276	1	0.874783	0.916348	0.709723	24	24	24	23	0.141408	0.163386	0.266515	0.144582	0.801606	-0.175636	0.277076	-1.83462	0.070911	NEGATIVE
CHEM-CHEM/2018Apr3 GI Iso+Ths.xlsx , CHEM-CHEM/2018Jun GI Iso + Ths.xlsx	ISO	MRNA PROCESSING	THS	ER	ISO_THS	ER_MRNA PROCESSING	CHEM-CHEM	2.34252	1.5138	1.40932	0.544778	1	0.646248	0.60159	0.232534	48	48	46	48	0.204954	0.121542	0.127424	0.0930727	0.388776	-0.741496	0.110125	-8.88133	1.43028e-14	NEGATIVE
CHEM-CHEM/2018Apr3 GI MD+Ths.xlsx	MD	DNA	THS	ER	MD_THS	DNA_ER	CHEM-CHEM	2.34283	2.24632	2.04947	1.06571	1	0.958806	0.874783	0.454881	24	21	24	24	0.141408	0.197962	0.163386	0.154383	0.838747	-0.882746	0.233517	-8.175	1.62672e-11	NEGATIVE
CHEM-CHEM/2018Apr3 GI NMD+Ths.xlsx , CHEM-CHEM/2018Jun GI NMD + Ths.xlsx , CHEM-CHEM/2018Mar16 GI NMD+Ths.xlsx	NMD	MRNA PROCESSING	THS	ER	NMD_THS	ER_MRNA PROCESSING	CHEM-CHEM	2.08872	1.76369	1.72125	0.214785	1	0.854497	0.820076	0.0918843	72	72	72	70	0.207384	0.187259	0.172309	0.0742184	0.700753	-2.93101	0.212748	-30.713	3.23072e-77	NEGATIVE
CHEM-CHEM/2018May6 GI Noco + Ths.xlsx	NOCO	CHR.SEG	THS	ER	NOCO_THS	CHR.SEG_ER	CHEM-CHEM	2.29375	1.76504	1.86952	0.923925	1	0.769499	0.815049	0.402801	24	24	24	11	0.179228	0.136092	0.161749	0.169866	0.62718	-0.63881	0.166719	-3.96512	0.00128262	NEGATIVE
CHEM-CHEM/2018Apr3 GI Ths+NU7.xlsx , CHEM-CHEM/2018Mar16 GI Ths+Nu7.xlsx	NU7	DNA	THS	ER	NU7_THS	DNA_ER	CHEM-CHEM	1.96199	1.77919	1.90891	1.00175	1	0.914549	0.967219	0.434106	48	48	47	48	0.176826	0.19618	0.18279	0.165526	0.88457	-1.02693	0.252885	-12.7719	8.38663e-25	NEGATIVE
CHEM-CHEM/2018Apr3 GI PB+Ths.xlsx , CHEM-CHEM/2018Jun GI PB + Ths.xlsx , CHEM-CHEM/2018Mar9 GI PB+Ths.xlsx	PB	MRNA PROCESSING	THS	ER	PB_THS	ER_MRNA PROCESSING	CHEM-CHEM	2.31915	1.76965	0.994126	1.31733	1	0.763543	0.426452	0.571736	72	72	72	72	0.204157	0.150554	0.180064	0.166801	0.325614	0.812184	0.151739	10.5299	3.72159e-19	POSITIVE - COEQUAL
CHEM-CHEM/2018Apr3 GI SAHA+Ths.xlsx , CHEM-CHEM/2018Jun GI SAHA + Ths.xlsx	SAHA	MRNA PROCESSING	THS	ER	SAHA_THS	ER_MRNA PROCESSING	CHEM-CHEM	2.34252	1.92678	2.08313	1.08188	1	0.822521	0.889273	0.461818	48	48	48	48	0.204954	0.153278	0.219268	0.159421	0.731446	-0.663427	0.226067	-8.27438	1.57664e-13	NEGATIVE
CHEM-CHEM/2018May6 GI 5-Fl + Tuni.xlsx	5FU	DNA	TUNI	ER	5FU_TUNI	DNA_ER	CHEM-CHEM	2.29375	1.8668	1.80438	1.29254	1	0.813863	0.786651	0.563503	24	24	24	18	0.179228	0.156078	0.156827	0.157414	0.640226	-0.184157	0.177103	-1.70282	0.0976794	NEGATIVE
CHEM-CHEM/2018Jun GI Tuni + BFA.xlsx	BFA	ER	TUNI	ER	BFA_TUNI	ER_ER	CHEM-CHEM	2.3422	1.97129	2.04266	2.28913	1	0.84164	0.872111	0.97734	24	24	24	24	0.2685	0.197863	0.253004	0.206964	0.734004	0.413071	0.274079	4.20436	9.02929e-05	POSITIVE - COEQUAL
CHEM-CHEM/2018Apr3 GI Tuni+Chr.xlsx	CHR	CHR.SEG	TUNI	ER	CHR_TUNI	CHR.SEG_ER	CHEM-CHEM	2.34283	1.80438	2.17606	1.82991	1	0.770171	0.928818	0.78107	24	24	24	24	0.141408	0.153541	0.163441	0.203987	0.715349	0.126806	0.190219	1.31771	0.194524	NON-INTERACTIVE
CHEM-CHEM/2018May6 GI Doxo + Tuni.xlsx	DOXO	DNA	TUNI	ER	DOXO_TUNI	DNA_ER	CHEM-CHEM	2.29375	1.85065	1.80438	1.52967	1	0.806822	0.786651	0.666885	24	24	24	24	0.179228	0.18097	0.156827	0.166225	0.634687	0.0713923	0.190464	0.737304	0.464244	NON-INTERACTIVE
CHEM-CHEM/2018Apr3 GI Tuni+Eto.xlsx	ETO	DNA	TUNI	ER	ETO_TUNI	DNA_ER	CHEM-CHEM	2.34283	1.80438	1.79837	1.84411	1	0.770171	0.767604	0.787131	24	24	24	24	0.141408	0.153541	0.159006	0.159773	0.591186	0.412991	0.169963	4.80137	1.53712e-05	POSITIVE - COEQUAL
CHEM-CHEM/2018Apr3 GI Tuni+Homo.xlsx	HOMO	RIBOSOME	TUNI	ER	HOMO_TUNI	ER_RIBOSOME	CHEM-CHEM	2.34283	1.80438	2.14685	1.69414	1	0.770171	0.916348	0.723116	24	24	24	24	0.141408	0.153541	0.266515	0.217191	0.705745	0.0350809	0.248854	0.304449	0.761998	NON-INTERACTIVE
CHEM-CHEM/2018Apr3 GI Iso+Tuni.xlsx	ISO	MRNA PROCESSING	TUNI	ER	ISO_TUNI	ER_MRNA PROCESSING	CHEM-CHEM	2.34283	1.15808	1.80438	1.00578	1	0.494308	0.770171	0.429303	24	24	24	24	0.141408	0.0846812	0.153541	0.118747	0.380701	0.173335	0.100069	1.72246	0.0927536	POSITIVE - COEQUAL
CHEM-CHEM/2018Apr3 GI MD+Tuni.xlsx	MD	DNA	TUNI	ER	MD_TUNI	DNA_ER	CHEM-CHEM	2.34283	2.24632	1.80438	1.32867	1	0.958806	0.770171	0.567123	24	21	24	24	0.141408	0.197962	0.153541	0.202546	0.738444	-0.380828	0.211939	-3.29248	0.00184776	NEGATIVE
CHEM-CHEM/2018Apr3 GI NMD+Tuni.xlsx , CHEM-CHEM/2018Jun GI NMD + Tuni.xlsx	NMD	MRNA PROCESSING	TUNI	ER	NMD_TUNI	ER_MRNA PROCESSING	CHEM-CHEM	2.34252	1.90422	1.88784	1.70803	1	0.812895	0.805906	0.729165	48	48	48	48	0.204954	0.176676	0.175702	0.181415	0.655116	0.154494	0.201675	2.22323	0.0283746	POSITIVE - COEQUAL
CHEM-CHEM/2018May6 GI Noco + Tuni.xlsx	NOCO	CHR.SEG	TUNI	ER	NOCO_TUNI	CHR.SEG_ER	CHEM-CHEM	2.29375	1.76504	1.80438	0.987053	1	0.769499	0.786651	0.430323	24	24	24	12	0.179228	0.136092	0.156827	0.181246	0.605327	-0.492295	0.16132	-3.05585	0.00770157	NEGATIVE
CHEM-CHEM/2018Apr3 GI Tuni+NU7.xlsx	NU7	DNA	TUNI	ER	NU7_TUNI	DNA_ER	CHEM-CHEM	2.34283	1.80438	2.33518	1.23761	1	0.770171	0.996736	0.528255	24	24	23	23	0.141408	0.153541	0.157155	0.161167	0.767657	-0.539227	0.195118	-5.43623	1.46699e-06	NEGATIVE
CHEM-CHEM/2018Apr3 GI PB+Tuni.xlsx	PB	MRNA PROCESSING	TUNI	ER	PB_TUNI	ER_MRNA PROCESSING	CHEM-CHEM	2.34283	1.59603	1.80438	1.25708	1	0.681242	0.770171	0.536563	24	24	24	24	0.141408	0.133864	0.153541	0.134924	0.524673	0.0323287	0.146868	0.342108	0.73371	NON-INTERACTIVE
CHEM-CHEM/2018Apr3 GI SAHA+Tuni.xlsx	SAHA	MRNA PROCESSING	TUNI	ER	SAHA_TUNI	ER_MRNA PROCESSING	CHEM-CHEM	2.34283	1.98403	1.80438	1.59387	1	0.846853	0.770171	0.680318	24	24	24	24	0.141408	0.148153	0.153541	0.172285	0.652222	0.0608467	0.172993	0.651427	0.517993	NON-INTERACTIVE
CHEM-CHEM/2018Jun GI Ths + Tuni.xlsx	THS	ER	TUNI	ER	THS_TUNI	ER_ER	CHEM-CHEM	2.3422	1.86952	1.97129	0.618449	1	0.798189	0.84164	0.264046	24	24	24	24	0.2685	0.158403	0.197863	0.169302	0.671788	-1.34722	0.206679	-8.93128	2.68774e-12	NEGATIVE
MO-MO/46 IS GI LSM8 + GEMIN5.xlsx , MO-MO/48 IS GI LSM8 + GEMIN5.xlsx	GEMIN5	MRNA PROCESSING	LSM8	MRNA PROCESSING	GEMIN5_LSM8	MRNA PROCESSING_MRNA PROCESSING	MO-MO	2.51346	2.13865	2.16651	2.06392	1	0.850982	0.862375	0.821698	46	32	41	45	0.162181	0.154813	0.187292	0.27882	0.733865	0.163092	0.20791	1.82363	0.072245	POSITIVE - COEQUAL
MO-MO/26 IS GI ATAD5A + MCM10.xlsx	ATAD5A	DNA	MCM10	DNA	ATAD5A_MCM10	DNA_DNA	MO-MO	2.20908	1.86027	1.64267	0.673446	1	0.842101	0.743598	0.304854	22	20	21	9	0.234422	0.218046	0.203974	0.114154	0.626185	-1.03847	0.236205	-6.06317	2.23645e-06	NEGATIVE
MO-MO/62 IS GI POLE1 + ATAD5A.xlsx	ATAD5A	DNA	POLE1	DNA	ATAD5A_POLE1	DNA_DNA	MO-MO	1.92822	0.248383	1.8042	0.267849	1	0.128815	0.935681	0.13891	16	11	11	11	0.138274	0.137296	0.261624	0.164463	0.12053	0.204762	0.132812	0.321883	0.751526	NON-INTERACTIVE
MO-MO/23 IS GI MCM10 + POLE1.xlsx , MO-MO/34 IS GI MCM10 + POLE1.xlsx , MO-MO/60 IS GI POLE1 + MCM10.xlsx	MCM10	DNA	POLE1	DNA	MCM10_POLE1	DNA_DNA	MO-MO	2.08044	1.23929	1.81567	1.21914	1	0.568257	0.859696	0.552779	54	55	48	49	0.158739	0.198973	0.209987	0.182699	0.488528	0.178261	0.208564	1.93414	0.0557452	POSITIVE - COEQUAL
MO-MO/23 IS GI GEMIN5 + SNAPC3.xlsx , MO-MO/46 IS GI GEMIN5 + SNAPC3.xlsx , MO-MO/48 IS GI GEMIN5 + SNAPC3.xlsx	GEMIN5	MRNA PROCESSING	SNAPC3	MRNA PROCESSING	GEMIN5_SNAPC3	MRNA PROCESSING_MRNA PROCESSING	MO-MO	2.2699	1.88262	2.12156	1.49718	1	0.823926	0.933384	0.667282	62	52	49	45	0.188252	0.200314	0.236412	0.300331	0.769039	-0.20476	0.269999	-1.94889	0.0549517	NEGATIVE
MO-MO/48 IS GI LSM8 + SNAPC3.xlsx , MO-MO/61 IS GI SNAPC3 + LSM8.xlsx	LSM8	MRNA PROCESSING	SNAPC3	MRNA PROCESSING	LSM8_SNAPC3	MRNA PROCESSING_MRNA PROCESSING	MO-MO	2.32783	1.26499	1.95409	1.12218	1	0.474997	0.838917	0.422648	37	33	34	31	0.157254	0.134872	0.210011	0.144982	0.398483	0.084936	0.150841	0.757485	0.451692	NON-INTERACTIVE
MO-MO/60 IS GI TNPO3 + UPF1.xlsx	TNPO3	MRNA PROCESSING	UPF1	MRNA PROCESSING	TNPO3_UPF1	MRNA PROCESSING_MRNA PROCESSING	MO-MO	1.9317	0.665152	1.32343	0.414908	1	0.344335	0.685111	0.214789	12	10	17	17	0.183172	0.148546	0.198224	0.12799	0.235908	-0.135301	0.12254	-0.541722	0.591646	NON-INTERACTIVE
MUT-CHEM/2019Apr12 GI ANAPC1 + CHR.xlsx	ANAPC1	CHR.SEG	CHR	CHR.SEG	ANAPC1_CHR	CHR.SEG_CHR.SEG	MUT-CHEM	2.06264	1.39134	2.0377	1.57909	1	0.67454	0.987907	0.765567	8	9	7	4	0.270715	0.41869	0.289187	0.113243	0.666383	0.200176	0.457317	0.777411	0.44708	NON-INTERACTIVE
MUT-CHEM/2019Apr12 GI ATAD5A + CHR.xlsx , MUT-CHEM/2019Mar15 GI ATAD5A + CHR.xlsx	ATAD5A	DNA	CHR	CHR.SEG	ATAD5A_CHR	CHR.SEG_DNA	MUT-CHEM	2.01022	0.122331	1.49897	0.0663091	1	0.0592787	0.737892	0.0329696	24	18	15	18	0.318646	0.0617498	0.254707	0.0426681	0.0437412	-0.407856	0.0480011	-0.823811	0.415088	NON-INTERACTIVE
MUT-CHEM/2019Apr12 GI ATAD5A + DOXO.xlsx	ATAD5A	DNA	DOXO	DNA	ATAD5A_DOXO	DNA_DNA	MUT-CHEM	2.18801	0.168692	2.0889	0.123124	1	0.0770986	0.954702	0.056272	12	11	10	5	0.251647	0.0804913	0.397991	0.0680474	0.0736062	-0.38741	0.0827449	-0.489869	0.638928	NON-INTERACTIVE
MUT-CHEM/2019Mar15 GI EIF5 + CHR.xlsx	CHR	CHR.SEG	EIF5	MISCELLANEOUS	CHR_EIF5	CHR.SEG_MISCELLANEOUS	MUT-CHEM	3.03074	0.215134	1.68411	0.118517	1	0.0709842	0.555676	0.039105	10	10	8	8	0.195676	0.0553384	0.10926	0.0460627	0.0394442	-0.0124591	0.0317132	-0.018928	0.985268	NON-INTERACTIVE
MUT-CHEM/2019Mar15 GI EIF5 + DOXO.xlsx	DOXO	DNA	EIF5	MISCELLANEOUS	DOXO_EIF5	DNA_MISCELLANEOUS	MUT-CHEM	3.03074	0.215134	2.01723	0.151013	1	0.0709842	0.66559	0.0498272	10	10	5	5	0.195676	0.0553384	0.0498348	0.0753256	0.0472464	0.0767296	0.0370021	0.0737055	0.944302	NON-INTERACTIVE
MUT-CHEM/2019Apr12 GI ATAD5A + ETO.xlsx	ATAD5A	DNA	ETO	DNA	ATAD5A_ETO	DNA_DNA	MUT-CHEM	2.18801	0.168692	2.02899	0.145316	1	0.0770986	0.927325	0.0664149	12	11	15	12	0.251647	0.0804913	0.273108	0.0746504	0.0714954	-0.106345	0.0775546	-0.192616	0.849006	NON-INTERACTIVE
MUT-CHEM/2019Mar15 GI EIF5 + ETO.xlsx	EIF5	MISCELLANEOUS	ETO	DNA	EIF5_ETO	DNA_MISCELLANEOUS	MUT-CHEM	3.03074	0.215134	2.08901	0.0107139	1	0.0709842	0.689275	0.00353507	10	10	7	7	0.195676	0.0553384	0.136779	0.00808196	0.0489276	-3.79084	0.0393597	-4.52886	0.000231986	NEGATIVE
MUT-CHEM/2019Mar15 GI GEMIN5 + CHR.xlsx	CHR	CHR.SEG	GEMIN5	MRNA PROCESSING	CHR_GEMIN5	CHR.SEG_MRNA PROCESSING	MUT-CHEM	1.53237	0.419862	1.48948	0.192262	1	0.273995	0.972008	0.125467	8	8	14	7	0.238736	0.168881	0.495021	0.0956427	0.266325	-1.08588	0.212939	-2.42721	0.0233436	NEGATIVE
MUT-CHEM/2019Apr12 GI ATAD5A + HOMO.xlsx	ATAD5A	DNA	HOMO	RIBOSOME	ATAD5A_HOMO	DNA_RIBOSOME	MUT-CHEM	2.18801	0.168692	1.95657	0.193496	1	0.0770986	0.894224	0.0884348	12	11	11	7	0.251647	0.0804913	0.206436	0.107901	0.0689435	0.3592	0.073716	0.445961	0.667647	NON-INTERACTIVE
MUT-CHEM/2019Mar15 GI EIF5 + HOMO.xlsx	EIF5	MISCELLANEOUS	HOMO	RIBOSOME	EIF5_HOMO	MISCELLANEOUS_RIBOSOME	MUT-CHEM	3.03074	0.215134	1.98844	0.112672	1	0.0709842	0.656092	0.0371766	10	10	5	5	0.195676	0.0553384	0.0365931	0.0249086	0.0465721	-0.325073	0.0363999	-0.644656	0.533327	NON-INTERACTIVE
MUT-CHEM/2019Apr12 GI ANAPC1 + ISO.xlsx	ANAPC1	CHR.SEG	ISO	MRNA PROCESSING	ANAPC1_ISO	CHR.SEG_MRNA PROCESSING	MUT-CHEM	2.06264	1.39134	1.28438	0.837821	1	0.67454	0.622686	0.406188	8	9	8	6	0.270715	0.41869	0.228978	0.150313	0.420026	-0.048333	0.30303	-0.144534	0.886681	NON-INTERACTIVE
MUT-CHEM/2019Apr12 GI ATAD5A + ISO.xlsx	ATAD5A	DNA	ISO	MRNA PROCESSING	ATAD5A_ISO	DNA_MRNA PROCESSING	MUT-CHEM	2.18801	0.168692	1.46743	0.0178112	1	0.0770986	0.670669	0.00814036	12	11	6	4	0.251647	0.0804913	0.16254	0.0132994	0.0517076	-2.66721	0.0554184	-2.90528	0.00914637	NEGATIVE
MUT-CHEM/2019Mar15 GI EIF5 + ISO.xlsx	EIF5	MISCELLANEOUS	ISO	MRNA PROCESSING	EIF5_ISO	MISCELLANEOUS_MRNA PROCESSING	MUT-CHEM	3.03074	0.215134	1.06157	0.0657048	1	0.0709842	0.350268	0.0216795	10	10	7	7	0.195676	0.0553384	0.0441278	0.0226176	0.0248635	-0.197697	0.0196347	-0.325375	0.751641	NON-INTERACTIVE
MUT-CHEM/2019Mar15 GI GEMIN5 + ISO.xlsx	GEMIN5	MRNA PROCESSING	ISO	MRNA PROCESSING	GEMIN5_ISO	MRNA PROCESSING_MRNA PROCESSING	MUT-CHEM	1.53237	0.419862	0.999488	0.922187	1	0.273995	0.652248	0.601803	8	8	9	5	0.238736	0.168881	0.175296	0.138306	0.178712	1.75165	0.120168	6.18779	0.000873527	POSITIVE - SUPPRESSIVE
MUT-CHEM/2018Aug13 GI LSM8 + Doxo.xlsx	DOXO	DNA	LSM8	MRNA PROCESSING	DOXO_LSM8	DNA_MRNA PROCESSING	MUT-CHEM	2.99378	1.0798	2.48686	0.887543	1	0.36068	0.830675	0.296462	9	16	9	11	0.234928	0.154267	0.142077	0.0907602	0.299608	-0.0152285	0.138012	-0.0809377	0.936058	NON-INTERACTIVE
MUT-CHEM/2018Jul30 GI LSM8 + Homo.xlsx	HOMO	RIBOSOME	LSM8	MRNA PROCESSING	HOMO_LSM8	MRNA PROCESSING_RIBOSOME	MUT-CHEM	2.20164	0.85053	2.07043	1.01372	1	0.386316	0.940401	0.460436	8	12	12	8	0.430714	0.184357	0.452764	0.104545	0.363292	0.34187	0.246273	1.55688	0.130792	NON-INTERACTIVE
MUT-CHEM/2019Mar22 GI MAT2AA + CHR.xlsx	CHR	CHR.SEG	MAT2AA	MISCELLANEOUS	CHR_MAT2AA	CHR.SEG_MISCELLANEOUS	MUT-CHEM	2.38469	0.061183	2.21437	0.0660174	1	0.0256566	0.928578	0.0276838	12	12	12	12	0.13279	0.0709539	0.143842	0.0502059	0.0238241	0.21662	0.0659895	0.195069	0.846739	NON-INTERACTIVE
MUT-CHEM/2019Mar22 GI MAT2AA + ETO.xlsx	ETO	DNA	MAT2AA	MISCELLANEOUS	ETO_MAT2AA	DNA_MISCELLANEOUS	MUT-CHEM	2.38469	0.061183	2.36211	0.00126225	1	0.0256566	0.990532	0.000529315	12	12	11	11	0.13279	0.0709539	0.147207	0.000278998	0.0254137	-5.58533	0.0703835	-1.69555	0.104078	NON-INTERACTIVE
MUT-CHEM/2018Sep24 GI MCM10 + CHR.xlsx	CHR	CHR.SEG	MCM10	DNA	CHR_MCM10	CHR.SEG_DNA	MUT-CHEM	1.89056	0.317632	1.32126	0.533754	1	0.16801	0.698873	0.282326	4	5	8	12	0.0539546	0.023752	0.221732	0.385449	0.117418	1.26571	0.0407842	1.47447	0.167837	NON-INTERACTIVE
MUT-CHEM/2018Aug13 GI MCM10 + Iso.xlsx	ISO	MRNA PROCESSING	MCM10	DNA	ISO_MCM10	DNA_MRNA PROCESSING	MUT-CHEM	1.93269	0.70812	0.897946	0.117179	1	0.36639	0.464609	0.0606298	10	8	7	3	0.377479	0.161174	0.280179	0.0524152	0.170228	-1.48937	0.127065	-2.45552	0.0399432	NEGATIVE
MUT-CHEM/2018Nov9 GI NEK7 + DOXO.xlsx	DOXO	DNA	NEK7	CHR.SEG	DOXO_NEK7	CHR.SEG_DNA	MUT-CHEM	1.59243	0.202021	1.25151	0.0118722	1	0.126863	0.785912	0.00745537	7	15	10	8	0.133914	0.1841	0.128491	0.00830349	0.0997034	-3.74129	0.145602	-3.15184	0.00424827	NEGATIVE
MUT-CHEM/2018Nov9 GI NEK7 + ETO.xlsx	ETO	DNA	NEK7	CHR.SEG	ETO_NEK7	CHR.SEG_DNA	MUT-CHEM	1.59243	0.202021	1.25547	0.213947	1	0.126863	0.788399	0.134352	7	15	13	7	0.133914	0.1841	0.411508	0.304046	0.100019	0.425747	0.154247	0.28959	0.780771	NON-INTERACTIVE
MUT-CHEM/2019Apr12 GI ANAPC1 + NMD.xlsx	ANAPC1	CHR.SEG	NMD	MRNA PROCESSING	ANAPC1_NMD	CHR.SEG_MRNA PROCESSING	MUT-CHEM	2.06264	1.39134	1.89211	1.19374	1	0.67454	0.91732	0.578741	8	9	4	10	0.270715	0.41869	0.186069	0.466131	0.618769	-0.0964839	0.404061	-0.216175	0.831293	NON-INTERACTIVE
MUT-CHEM/2019Mar15 GI EIF5 + NMD.xlsx	EIF5	MISCELLANEOUS	NMD	MRNA PROCESSING	EIF5_NMD	MISCELLANEOUS_MRNA PROCESSING	MUT-CHEM	3.03074	0.215134	2.11016	0.0768137	1	0.0709842	0.696253	0.0253449	10	10	7	7	0.195676	0.0553384	0.0747244	0.0263069	0.049423	-0.963488	0.038893	-1.7568	0.0973637	NEGATIVE
MUT-CHEM/2018Sep3 GI LSM8 + NMD.xlsx	LSM8	MRNA PROCESSING	NMD	MRNA PROCESSING	LSM8_NMD	MRNA PROCESSING_MRNA PROCESSING	MUT-CHEM	0.693733	0.389306	0.584524	0.108427	1	0.561176	0.842577	0.156295	8	9	12	7	0.659626	0.342874	0.657901	0.140579	0.472834	-1.59707	0.468796	-2.74594	0.0108129	NEGATIVE
MUT-CHEM/2019Mar22 GI MAT2AA + NMD.xlsx	MAT2AA	MISCELLANEOUS	NMD	MRNA PROCESSING	MAT2AA_NMD	MISCELLANEOUS_MRNA PROCESSING	MUT-CHEM	2.38469	0.061183	2.27354	0.150465	1	0.0256566	0.953389	0.0630962	12	12	9	9	0.13279	0.0709539	0.0967243	0.124532	0.0244607	1.36709	0.0676922	0.876873	0.400951	NON-INTERACTIVE
MUT-CHEM/2018Aug13 GI MCM10 + NMD.xlsx , MUT-CHEM/2018Sep24 GI MCM10 + NMD.xlsx	MCM10	DNA	NMD	MRNA PROCESSING	MCM10_NMD	DNA_MRNA PROCESSING	MUT-CHEM	1.91162	0.512876	1.13477	0.482254	1	0.2672	0.592745	0.250765	14	13	16	17	0.215717	0.092463	0.378732	0.134981	0.158382	0.662928	0.115086	2.36299	0.0249296	POSITIVE - COEQUAL
MUT-CHEM/2018Nov9 GI NEK7 + NMD.xlsx	NEK7	CHR.SEG	NMD	MRNA PROCESSING	NEK7_NMD	CHR.SEG_MRNA PROCESSING	MUT-CHEM	1.59243	0.202021	1.41671	0.307646	1	0.126863	0.889649	0.193192	7	15	14	7	0.133914	0.1841	0.309315	0.347651	0.112864	0.775454	0.16842	0.594715	0.571577	NON-INTERACTIVE
MUT-CHEM/2019Mar15 GI ATAD5A + NOCO.xlsx	ATAD5A	DNA	NOCO	CHR.SEG	ATAD5A_NOCO	CHR.SEG_DNA	MUT-CHEM	1.83243	0.0759701	1.56894	0.155579	1	0.0414587	0.856207	0.0849031	12	7	10	6	0.385645	0.0430083	0.229033	0.10819	0.0354973	1.25811	0.0380286	1.09496	0.319608	NON-INTERACTIVE
MUT-CHEM/2019Mar15 GI EIF5 + NOCO.xlsx	EIF5	MISCELLANEOUS	NOCO	CHR.SEG	EIF5_NOCO	CHR.SEG_MISCELLANEOUS	MUT-CHEM	3.03074	0.215134	1.98261	0.0741405	1	0.0709842	0.654168	0.0244629	10	10	7	6	0.195676	0.0553384	0.106162	0.0337318	0.0464356	-0.924638	0.0369767	-1.33705	0.212021	NON-INTERACTIVE
MUT-CHEM/2019Mar15 GI GEMIN5 + NOCO.xlsx	GEMIN5	MRNA PROCESSING	NOCO	CHR.SEG	GEMIN5_NOCO	CHR.SEG_MRNA PROCESSING	MUT-CHEM	1.53237	0.419862	1.29276	0.422606	1	0.273995	0.843633	0.275785	8	8	13	9	0.238736	0.168881	0.39956	0.166305	0.231151	0.254711	0.179678	0.657357	0.520089	NON-INTERACTIVE
MUT-CHEM/2018Sep24 GI MCM10 + NOCO.xlsx	MCM10	DNA	NOCO	CHR.SEG	MCM10_NOCO	CHR.SEG_DNA	MUT-CHEM	1.89056	0.317632	1.75242	1.42402	1	0.16801	0.926933	0.753226	4	5	10	6	0.0539546	0.023752	0.280736	0.307509	0.155734	2.274	0.0520518	4.73233	0.00488961	POSITIVE - SUPPRESSIVE
MUT-CHEM/2019Apr12 GI ANAPC1 + NU7.xlsx	ANAPC1	CHR.SEG	NU7	DNA	ANAPC1_NU7	CHR.SEG_DNA	MUT-CHEM	2.06264	1.39134	1.94462	1.94661	1	0.67454	0.942779	0.943745	8	9	4	7	0.270715	0.41869	0.473399	0.340047	0.635942	0.569503	0.507723	1.61448	0.124954	NON-INTERACTIVE
MUT-CHEM/2019Mar15 GI EIF5 + NU7.xlsx	EIF5	MISCELLANEOUS	NU7	DNA	EIF5_NU7	DNA_MISCELLANEOUS	MUT-CHEM	3.03074	0.215134	2.1258	0.0674542	1	0.0709842	0.701415	0.0222567	10	10	10	10	0.195676	0.0553384	0.132895	0.0361029	0.0497894	-1.1616	0.0399451	-1.89938	0.0721337	NEGATIVE
MUT-CHEM/2018Sep3 GI LSM8 + NU7.xlsx	LSM8	MRNA PROCESSING	NU7	DNA	LSM8_NU7	DNA_MRNA PROCESSING	MUT-CHEM	0.693733	0.389306	0.268108	0.166093	1	0.561176	0.386472	0.23942	8	9	7	9	0.659626	0.342874	0.423329	0.252337	0.216879	0.142653	0.27202	0.208395	0.837284	NON-INTERACTIVE
MUT-CHEM/2019Mar22 GI MAT2AA + NU7.xlsx	MAT2AA	MISCELLANEOUS	NU7	DNA	MAT2AA_NU7	DNA_MISCELLANEOUS	MUT-CHEM	2.38469	0.061183	2.00601	0.00130895	1	0.0256566	0.841203	0.000548898	12	12	3	3	0.13279	0.0709539	0.265714	0.000423785	0.0215824	-5.29717	0.0600747	-1.35585	0.196605	NON-INTERACTIVE
MUT-CHEM/2018Nov9 GI NEK7 + NU7.xlsx	NEK7	CHR.SEG	NU7	DNA	NEK7_NU7	CHR.SEG_DNA	MUT-CHEM	1.59243	0.202021	1.05991	0.0646411	1	0.126863	0.665589	0.0405926	7	15	11	13	0.133914	0.1841	0.191669	0.0653826	0.0844389	-1.05669	0.124924	-1.43849	0.158733	NON-INTERACTIVE
MUT-CHEM/2019Mar15 GI ATAD5A + PB.xlsx	ATAD5A	DNA	PB	MRNA PROCESSING	ATAD5A_PB	DNA_MRNA PROCESSING	MUT-CHEM	1.83243	0.0759701	1.54824	0.014013	1	0.0414587	0.844914	0.0076472	12	7	5	6	0.385645	0.0430083	0.140535	0.015521	0.035029	-2.19555	0.0368025	-2.21356	0.0419156	NEGATIVE
MUT-CHEM/2019Mar15 GI EIF5 + PB.xlsx	EIF5	MISCELLANEOUS	PB	MRNA PROCESSING	EIF5_PB	MISCELLANEOUS_MRNA PROCESSING	MUT-CHEM	3.03074	0.215134	1.7993	0.0158806	1	0.0709842	0.593684	0.00523985	10	10	10	10	0.195676	0.0553384	0.0660558	0.0113507	0.0421422	-3.00767	0.0331865	-4.47669	0.000134454	NEGATIVE
MUT-CHEM/2019Mar15 GI GEMIN5 + PB.xlsx	GEMIN5	MRNA PROCESSING	PB	MRNA PROCESSING	GEMIN5_PB	MRNA PROCESSING_MRNA PROCESSING	MUT-CHEM	1.53237	0.419862	1.30887	0.403517	1	0.273995	0.854144	0.263328	8	8	8	8	0.238736	0.168881	0.369005	0.277749	0.234031	0.170161	0.176153	0.272221	0.791039	NON-INTERACTIVE
MUT-CHEM/2019Mar22 GI MAT2AA + PB.xlsx	MAT2AA	MISCELLANEOUS	PB	MRNA PROCESSING	MAT2AA_PB	MISCELLANEOUS_MRNA PROCESSING	MUT-CHEM	2.38469	0.061183	2.01854	0.0721986	1	0.0256566	0.846457	0.0302758	12	12	11	11	0.13279	0.0709539	0.11065	0.0961795	0.0217172	0.47933	0.0601265	0.270901	0.790457	NON-INTERACTIVE
MUT-CHEM/2018Sep3 GI NOL9 + PB.xlsx	NOL9	RIBOSOME	PB	MRNA PROCESSING	NOL9_PB	MRNA PROCESSING_RIBOSOME	MUT-CHEM	2.09201	0.612738	1.44807	0.233384	1	0.292894	0.692189	0.11156	11	9	16	9	0.31817	0.101761	0.168308	0.0847594	0.202738	-0.861803	0.0859743	-2.75678	0.0151476	NEGATIVE
MUT-CHEM/2019Mar22 GI PI4KAA + CHR.xlsx	CHR	CHR.SEG	PI4KAA	PIP	CHR_PI4KAA	CHR.SEG_PIP	MUT-CHEM	1.39961	0.661053	0.755929	0.124877	1	0.472312	0.540099	0.0892229	7	7	9	8	0.238252	0.218299	0.254341	0.166601	0.255095	-1.51555	0.168321	-2.29139	0.03768	NEGATIVE
MUT-CHEM/2019Mar22 GI PI4KAA + DOXO.xlsx	DOXO	DNA	PI4KAA	PIP	DOXO_PI4KAA	DNA_PIP	MUT-CHEM	1.39961	0.661053	1.26801	0.787524	1	0.472312	0.905975	0.562673	7	7	8	9	0.238252	0.218299	0.385199	0.321744	0.427903	0.395014	0.268727	1.05507	0.308501	NON-INTERACTIVE
MUT-CHEM/2019Mar22 GI PI4KAA + ETO.xlsx	ETO	DNA	PI4KAA	PIP	ETO_PI4KAA	DNA_PIP	MUT-CHEM	1.39961	0.661053	0.696544	0.519099	1	0.472312	0.497669	0.370888	7	7	3	6	0.238252	0.218299	0.195976	0.292621	0.235055	0.657985	0.142725	1.06366	0.325641	NON-INTERACTIVE
MUT-CHEM/2019Mar22 GI PI4KAA + HOMO.xlsx	HOMO	RIBOSOME	PI4KAA	PIP	HOMO_PI4KAA	PIP_RIBOSOME	MUT-CHEM	1.39961	0.661053	1.15985	0.467738	1	0.472312	0.828697	0.334191	7	7	7	2	0.238252	0.218299	0.499202	0.20906	0.391403	-0.227981	0.297183	-0.340925	0.771564	NON-INTERACTIVE
MUT-CHEM/2019Mar22 GI PI4KAA + ISO.xlsx	ISO	MRNA PROCESSING	PI4KAA	PIP	ISO_PI4KAA	MRNA PROCESSING_PIP	MUT-CHEM	1.39961	0.661053	0.318569	0.0203527	1	0.472312	0.227612	0.0145417	7	7	4	4	0.238252	0.218299	0.156044	0.027952	0.107504	-2.88612	0.0888861	-3.07563	0.00886698	NEGATIVE
MUT-CHEM/2019Mar22 GI PI4KAA + NMD.xlsx	NMD	MRNA PROCESSING	PI4KAA	PIP	NMD_PI4KAA	MRNA PROCESSING_PIP	MUT-CHEM	1.39961	0.661053	0.780392	0.672965	1	0.472312	0.557577	0.480822	7	7	10	15	0.238252	0.218299	0.402005	0.279588	0.26335	0.86852	0.225536	2.40107	0.0235234	POSITIVE - COEQUAL
MUT-CHEM/2019Mar22 GI PI4KAA + NOCO.xlsx	NOCO	CHR.SEG	PI4KAA	PIP	NOCO_PI4KAA	CHR.SEG_PIP	MUT-CHEM	1.39961	0.661053	0.310379	0.219869	1	0.472312	0.221761	0.157093	7	7	4	4	0.238252	0.218299	0.359609	0.223384	0.10474	0.584799	0.176612	0.423094	0.691884	NON-INTERACTIVE
MUT-CHEM/2019Mar22 GI PI4KAA + PB.xlsx	PB	MRNA PROCESSING	PI4KAA	PIP	PB_PI4KAA	MRNA PROCESSING_PIP	MUT-CHEM	1.39961	0.661053	0.632834	0.31131	1	0.472312	0.45215	0.222426	7	7	6	11	0.238252	0.218299	0.341423	0.191188	0.213556	0.0587129	0.189068	0.113827	0.910443	NON-INTERACTIVE
MUT-CHEM/2018Jul30 GI POLE1 + Chr.xlsx	CHR	CHR.SEG	POLE1	DNA	CHR_POLE1	CHR.SEG_DNA	MUT-CHEM	1.91429	0.511951	1.32206	0.293955	1	0.267437	0.690627	0.153558	13	10	7	6	0.203535	0.212693	0.21207	0.18902	0.184699	-0.266392	0.157461	-0.361685	0.727428	NON-INTERACTIVE
MUT-CHEM/2018Jul30 GI POLE1 + Homo.xlsx	HOMO	RIBOSOME	POLE1	DNA	HOMO_POLE1	DNA_RIBOSOME	MUT-CHEM	1.91429	0.511951	1.45654	0.388212	1	0.267437	0.76088	0.202797	13	10	3	11	0.203535	0.212693	0.257178	0.162779	0.203487	-0.00490364	0.175843	-0.00997922	0.992129	NON-INTERACTIVE
MUT-CHEM/2018Aug17 GI POLE1 + Iso.xlsx	ISO	MRNA PROCESSING	POLE1	DNA	ISO_POLE1	DNA_MRNA PROCESSING	MUT-CHEM	1.73936	0.908498	0.818691	0.385178	1	0.522317	0.470686	0.221448	9	17	18	5	0.257136	0.187973	0.160587	0.101748	0.245847	-0.150792	0.121915	-0.488445	0.643208	NON-INTERACTIVE
MUT-CHEM/2018Aug17 GI POLE1 + Noco.xlsx	NOCO	CHR.SEG	POLE1	DNA	NOCO_POLE1	CHR.SEG_DNA	MUT-CHEM	1.73936	0.908498	1.61678	0.761686	1	0.522317	0.929527	0.437912	9	17	11	9	0.257136	0.187973	0.230279	0.15013	0.485508	-0.148854	0.212123	-0.742301	0.466882	NON-INTERACTIVE
MUT-CHEM/2018Jul30 GI POLE1 + PB.xlsx	PB	MRNA PROCESSING	POLE1	DNA	PB_POLE1	DNA_MRNA PROCESSING	MUT-CHEM	1.91429	0.511951	1.84417	0.475912	1	0.267437	0.96337	0.24861	13	10	8	12	0.203535	0.212693	0.157928	0.148136	0.257641	-0.0514739	0.20921	-0.138351	0.890959	NON-INTERACTIVE
MUT-CHEM/2018Nov9 GI SNAPC3 + CHR.xlsx	CHR	CHR.SEG	SNAPC3	MRNA PROCESSING	CHR_SNAPC3	CHR.SEG_MRNA PROCESSING	MUT-CHEM	1.83455	0.20322	0.687731	0.00649207	1	0.110774	0.374877	0.00353878	11	6	6	6	0.198475	0.0928835	0.163325	0.0066258	0.0415266	-3.55271	0.0392397	-3.26188	0.00666849	NEGATIVE
MUT-CHEM/2018Nov9 GI SNAPC3 + DOXO.xlsx	DOXO	DNA	SNAPC3	MRNA PROCESSING	DOXO_SNAPC3	DNA_MRNA PROCESSING	MUT-CHEM	1.83455	0.20322	1.60666	0.176688	1	0.110774	0.87578	0.0963115	11	6	5	4	0.198475	0.0928835	0.253797	0.0317259	0.0970136	-0.0104795	0.0860668	-0.0230857	0.981936	NON-INTERACTIVE
MUT-CHEM/2018Nov9 GI SNAPC3 + ETO.xlsx	ETO	DNA	SNAPC3	MRNA PROCESSING	ETO_SNAPC3	DNA_MRNA PROCESSING	MUT-CHEM	1.83455	0.20322	1.7967	0.324948	1	0.110774	0.97937	0.177127	11	6	9	3	0.198475	0.0928835	0.247402	0.114386	0.108489	0.707238	0.0950059	0.974289	0.412105	NON-INTERACTIVE
MUT-CHEM/2018Nov9 GI SNAPC3 + NOCO.xlsx	NOCO	CHR.SEG	SNAPC3	MRNA PROCESSING	NOCO_SNAPC3	CHR.SEG_MRNA PROCESSING	MUT-CHEM	1.83455	0.20322	0.165591	0.00200888	1	0.110774	0.0902623	0.00109503	11	6	7	4	0.198475	0.0928835	0.145151	0.000744371	0.0099987	-3.19077	0.0181334	-1.76553	0.10261	NON-INTERACTIVE
MUT-CHEM/2018Nov9 GI SPATA5 + NMD.xlsx	NMD	MRNA PROCESSING	SPATA5	RIBOSOME	NMD_SPATA5	MRNA PROCESSING_RIBOSOME	MUT-CHEM	2.09444	0.143907	1.9001	0.177659	1	0.0687091	0.907213	0.084824	9	6	8	9	0.153808	0.0582517	0.387707	0.0919907	0.0623338	0.444458	0.0591812	0.651842	0.526508	NON-INTERACTIVE
MUT-CHEM/2018Nov9 GI SPATA5 + NU7.xlsx	NU7	DNA	SPATA5	RIBOSOME	NU7_SPATA5	DNA_RIBOSOME	MUT-CHEM	2.09444	0.143907	1.88411	0.540271	1	0.0687091	0.89958	0.257955	9	6	12	12	0.153808	0.0582517	0.265994	0.435349	0.0618093	2.06122	0.0554977	1.55236	0.148266	NON-INTERACTIVE
MUT-CHEM/2018Aug13 GI TBCB + Chr.xlsx , MUT-CHEM/2018Oct3 GI TBCB + CHR.xlsx	CHR	CHR.SEG	TBCB	ER	CHR_TBCB	CHR.SEG_ER	MUT-CHEM	1.51177	0.334653	1.21526	0.243857	1	0.275478	0.816175	0.185935	26	18	17	24	0.333889	0.16022	0.210474	0.175809	0.224839	-0.274088	0.143045	-0.899031	0.373681	NON-INTERACTIVE
MUT-CHEM/2018Oct3 GI TBCB + DOXO.xlsx	DOXO	DNA	TBCB	ER	DOXO_TBCB	DNA_ER	MUT-CHEM	1.05204	0.477017	0.839137	0.396534	1	0.453422	0.797631	0.37692	13	6	10	7	0.447507	0.223392	0.394794	0.21519	0.361664	0.0596101	0.252574	0.148167	0.884408	NON-INTERACTIVE
MUT-CHEM/2018Oct3 GI TBCB + ETO.xlsx	ETO	DNA	TBCB	ER	ETO_TBCB	DNA_ER	MUT-CHEM	1.05204	0.477017	0.84234	0.99063	1	0.453422	0.800675	0.941631	13	6	10	9	0.447507	0.223392	0.282138	0.415743	0.363044	1.37502	0.219904	3.88086	0.00275195	POSITIVE - SUPPRESSIVE
MUT-CHEM/2018Oct3 GI TBCB + HOMO.xlsx	HOMO	RIBOSOME	TBCB	ER	HOMO_TBCB	ER_RIBOSOME	MUT-CHEM	1.05204	0.477017	0.608144	0.436322	1	0.453422	0.578063	0.41474	13	6	11	13	0.447507	0.223392	0.261521	0.324735	0.262107	0.662053	0.175319	1.53249	0.143483	NON-INTERACTIVE
MUT-CHEM/2018Oct3 GI TBCB + ISO.xlsx	ISO	MRNA PROCESSING	TBCB	ER	ISO_TBCB	ER_MRNA PROCESSING	MUT-CHEM	1.05204	0.477017	0.407017	0.43978	1	0.453422	0.386884	0.418028	13	6	7	10	0.447507	0.223392	0.345963	0.144199	0.175422	1.25277	0.1791	3.59789	0.00169895	POSITIVE - COEQUAL
MUT-CHEM/2018Oct3 GI TBCB + NMD.xlsx , MUT-CHEM/2018Sep3 GI TBCB + NMD.xlsx	NMD	MRNA PROCESSING	TBCB	ER	NMD_TBCB	ER_MRNA PROCESSING	MUT-CHEM	1.38532	0.404518	1.24749	0.174465	1	0.323307	0.886805	0.101519	19	16	31	25	0.463847	0.217928	0.374457	0.139088	0.28671	-1.49784	0.228048	-4.27074	6.14505e-05	NEGATIVE
MUT-CHEM/2018Oct3 GI TBCB + NOCO.xlsx	NOCO	CHR.SEG	TBCB	ER	NOCO_TBCB	CHR.SEG_ER	MUT-CHEM	1.05204	0.477017	0.190358	0.0169687	1	0.453422	0.180942	0.0161294	13	6	11	10	0.447507	0.223392	0.194219	0.0472715	0.0820431	-2.34669	0.0968967	-2.36654	0.0262034	NEGATIVE
MUT-CHEM/2018Oct3 GI TBCB + NU7.xlsx	NU7	DNA	TBCB	ER	NU7_TBCB	DNA_ER	MUT-CHEM	1.05204	0.477017	0.998953	0.54778	1	0.453422	0.949542	0.520685	13	6	11	11	0.447507	0.223392	0.235416	0.391819	0.430543	0.274251	0.237463	0.685856	0.50341	NON-INTERACTIVE
MUT-CHEM/2018Jul30 GI TBCB + PB.xlsx , MUT-CHEM/2018Oct3 GI TBCB + PB.xlsx	PB	MRNA PROCESSING	TBCB	ER	PB_TBCB	ER_MRNA PROCESSING	MUT-CHEM	1.58881	0.258615	1.40851	0.348189	1	0.236171	0.886125	0.317214	22	15	26	18	0.272471	0.126382	0.301163	0.204181	0.209277	0.600047	0.132668	2.06002	0.0506173	POSITIVE - COEQUAL
MUT-CHEM/2019Apr12 GI ATAD5A + THS.xlsx	ATAD5A	DNA	THS	ER	ATAD5A_THS	DNA_ER	MUT-CHEM	2.18801	0.168692	2.17787	0.106462	1	0.0770986	0.995365	0.048657	12	11	9	6	0.251647	0.0804913	0.2064	0.0719185	0.0767412	-0.657354	0.0816832	-0.812194	0.437074	NON-INTERACTIVE
MUT-CHEM/2019Mar15 GI EIF5 + THS.xlsx	EIF5	MISCELLANEOUS	THS	ER	EIF5_THS	ER_MISCELLANEOUS	MUT-CHEM	3.03074	0.215134	0.0785423	0.000353956	1	0.0709842	0.0259153	0.000116789	10	10	8	8	0.195676	0.0553384	0.0460453	1.25254e-05	0.00183958	-3.9774	0.00356927	-2.04778	0.0563539	NEGATIVE
MUT-CHEM/2019Mar15 GI GEMIN5 + THS.xlsx	GEMIN5	MRNA PROCESSING	THS	ER	GEMIN5_THS	ER_MRNA PROCESSING	MUT-CHEM	1.53237	0.419862	0.0733224	0.0608076	1	0.273995	0.0478489	0.0396819	8	8	10	14	0.238736	0.168881	0.0756694	0.0553584	0.0131103	1.59778	0.0222521	1.69275	0.109554	NON-INTERACTIVE
MUT-CHEM/2018Jul30 GI LSM8 + Ths.xlsx	LSM8	MRNA PROCESSING	THS	ER	LSM8_THS	ER_MRNA PROCESSING	MUT-CHEM	2.20164	0.85053	1.0242	0.0861217	1	0.386316	0.465198	0.0391171	8	12	6	7	0.430714	0.184357	0.230588	0.050001	0.179714	-2.19983	0.123655	-4.04752	0.000505042	NEGATIVE
MUT-CHEM/2018Sep24 GI MCM10 + THS.xlsx	MCM10	DNA	THS	ER	MCM10_THS	DNA_ER	MUT-CHEM	1.89056	0.317632	0.617901	0.0628531	1	0.16801	0.326836	0.0332458	4	5	11	10	0.0539546	0.023752	0.2099	0.0602563	0.0549117	-0.723939	0.0361096	-1.02755	0.322766	NON-INTERACTIVE
MUT-CHEM/2018Nov9 GI NEK7 + THS.xlsx	NEK7	CHR.SEG	THS	ER	NEK7_THS	CHR.SEG_ER	MUT-CHEM	1.59243	0.202021	0.202021	0.000882914	1	0.126863	0.126863	0.000554443	7	15	15	5	0.133914	0.1841	0.1841	0.000410951	0.0160943	-4.85937	0.0330297	-2.57574	0.0153543	NEGATIVE
MUT-CHEM/2018Nov9 GI NOL9 + THS.xlsx	NOL9	RIBOSOME	THS	ER	NOL9_THS	ER_RIBOSOME	MUT-CHEM	2.01431	0.500045	1.93384	0.432999	1	0.248246	0.960051	0.214962	5	14	6	8	0.0317045	0.0738556	0.133699	0.125356	0.238329	-0.148875	0.0782888	-0.490374	0.635266	NON-INTERACTIVE
MUT-CHEM/2018Jul30 GI POLE1 + Ths.xlsx	POLE1	DNA	THS	ER	POLE1_THS	DNA_ER	MUT-CHEM	1.91429	0.511951	1.28284	0.124172	1	0.267437	0.67014	0.0648657	13	10	8	11	0.203535	0.212693	0.259916	0.0877458	0.17922	-1.46621	0.158581	-2.49718	0.0189548	NEGATIVE
MUT-CHEM/2018Jul30 GI SNAPC3 + Ths.xlsx	SNAPC3	MRNA PROCESSING	THS	ER	SNAPC3_THS	ER_MRNA PROCESSING	MUT-CHEM	1.49009	0.0859843	0.324028	0.497679	1	0.057704	0.217455	0.333992	10	6	8	6	0.53686	0.105815	0.0972179	0.166802	0.012548	4.73428	0.023684	4.70016	0.00510706	POSITIVE - SUPPRESSIVE
MUT-CHEM/2018Aug17 GI SPATA5 + Ths.xlsx , MUT-CHEM/2018Nov9 GI SPATA5 + THS.xlsx	SPATA5	RIBOSOME	THS	ER	SPATA5_THS	ER_RIBOSOME	MUT-CHEM	1.89926	0.151104	1.18186	0.10978	1	0.0808022	0.643538	0.0606935	19	12	17	24	0.212046	0.0684932	0.206714	0.0642391	0.0519993	0.223051	0.0471366	0.551461	0.584287	NON-INTERACTIVE
MUT-CHEM/2018Oct3 GI TBCB + THS.xlsx	TBCB	ER	THS	ER	TBCB_THS	ER_ER	MUT-CHEM	1.05204	0.477017	0.318622	0.316656	1	0.453422	0.302862	0.300993	13	6	9	10	0.447507	0.223392	0.240931	0.290086	0.137324	1.13214	0.128497	1.67781	0.120599	NON-INTERACTIVE
MUT-CHEM/2018Sep24 GI TNPO3 + ETO.xlsx	ETO	DNA	TNPO3	MRNA PROCESSING	ETO_TNPO3	DNA_MRNA PROCESSING	MUT-CHEM	1.46803	1.16253	0.588228	1.41538	1	0.791896	0.400693	0.964136	5	13	4	12	0.111424	0.2715	0.245549	0.249223	0.317307	1.60336	0.222812	7.18863	3.25033e-07	POSITIVE - SUPPRESSIVE
MUT-CHEM/2018Sep24 GI TNPO3 + NU7.xlsx	NU7	DNA	TNPO3	MRNA PROCESSING	NU7_TNPO3	DNA_MRNA PROCESSING	MUT-CHEM	1.46803	1.16253	1.37265	1.1502	1	0.791896	0.935032	0.783503	5	13	7	8	0.111424	0.2715	0.393076	0.379946	0.740448	0.0815398	0.401669	0.266442	0.793881	NON-INTERACTIVE
MUT-CHEM/2018Jul30 GI TNPO3 + Ths.xlsx	THS	ER	TNPO3	MRNA PROCESSING	THS_TNPO3	ER_MRNA PROCESSING	MUT-CHEM	2.33147	1.13375	1.12338	0.420727	1	0.486279	0.481832	0.180455	7	8	6	13	0.236715	0.156527	0.272203	0.137914	0.234305	-0.376745	0.152345	-0.963924	0.344321	NON-INTERACTIVE
MUT-CHEM/2018Oct3 GI TOP3A + CHR.xlsx	CHR	CHR.SEG	TOP3A	DNA	CHR_TOP3A	CHR.SEG_DNA	MUT-CHEM	1.97035	0.0952196	0.488614	0.00198442	1	0.0483262	0.247984	0.00100714	9	10	7	11	0.201172	0.0532189	0.289264	0.000838757	0.0119841	-3.57279	0.0192246	-2.35078	0.0318042	NEGATIVE
MUT-CHEM/2018Oct3 GI TOP3A + DOXO.xlsx	DOXO	DNA	TOP3A	DNA	DOXO_TOP3A	DNA_DNA	MUT-CHEM	1.97035	0.0952196	1.84609	0.085227	1	0.0483262	0.936937	0.0432548	9	10	10	10	0.201172	0.0532189	0.35661	0.0533709	0.0452786	-0.0659704	0.0527569	-0.0982852	0.922797	NON-INTERACTIVE
MUT-CHEM/2018Oct3 GI TOP3A + ETO.xlsx	ETO	DNA	TOP3A	DNA	ETO_TOP3A	DNA_DNA	MUT-CHEM	1.97035	0.0952196	1.63162	0.0216775	1	0.0483262	0.828087	0.0110019	9	10	9	11	0.201172	0.0532189	0.253115	0.0236506	0.0400183	-1.86291	0.0457359	-2.28722	0.0300045	NEGATIVE
MUT-CHEM/2018Oct3 GI TOP3A + HOMO.xlsx	HOMO	RIBOSOME	TOP3A	DNA	HOMO_TOP3A	DNA_RIBOSOME	MUT-CHEM	1.97035	0.0952196	1.81563	0.0902349	1	0.0483262	0.921475	0.0457964	9	10	8	10	0.201172	0.0532189	0.263344	0.0459394	0.0445314	0.0404096	0.0506643	0.0672648	0.947027	NON-INTERACTIVE
MUT-CHEM/2018Aug13 GI TOP3A + Iso.xlsx , MUT-CHEM/2018Oct3 GI TOP3A + ISO.xlsx	ISO	MRNA PROCESSING	TOP3A	DNA	ISO_TOP3A	DNA_MRNA PROCESSING	MUT-CHEM	2.08966	0.308942	0.779454	0.131086	1	0.142468	0.369018	0.0597849	18	19	18	13	0.236344	0.0687692	0.105543	0.0526571	0.0525731	0.185455	0.0294973	0.468646	0.646182	NON-INTERACTIVE
MUT-CHEM/2018Oct3 GI TOP3A + NMD.xlsx	NMD	MRNA PROCESSING	TOP3A	DNA	NMD_TOP3A	DNA_MRNA PROCESSING	MUT-CHEM	1.97035	0.0952196	0.544131	0.00011	1	0.0483262	0.276159	5.58276e-05	9	10	23	23	0.201172	0.0532189	0.193112	0	0.0133457	-7.90118	0.0174095	-4.38522	0.000117353	NEGATIVE
MUT-CHEM/2018Oct3 GI TOP3A + NOCO.xlsx	NOCO	CHR.SEG	TOP3A	DNA	NOCO_TOP3A	CHR.SEG_DNA	MUT-CHEM	1.97035	0.0952196	0.488614	0.00198442	1	0.0483262	0.247984	0.00100714	9	10	7	11	0.201172	0.0532189	0.289264	0.000838757	0.0119841	-3.57279	0.0192246	-2.35078	0.0318042	NEGATIVE
MUT-CHEM/2018Oct3 GI TOP3A + NU7.xlsx	NU7	DNA	TOP3A	DNA	NU7_TOP3A	DNA_DNA	MUT-CHEM	1.97035	0.0952196	1.44957	0.00195047	1	0.0483262	0.735692	0.000989912	9	10	9	6	0.201172	0.0532189	0.269964	0.00081358	0.0355532	-5.16654	0.0412692	-3.64837	0.00183215	NEGATIVE
MUT-CHEM/2018Aug13 GI TOP3A + PB.xlsx , MUT-CHEM/2018Oct3 GI TOP3A + PB.xlsx	PB	MRNA PROCESSING	TOP3A	DNA	PB_TOP3A	DNA_MRNA PROCESSING	MUT-CHEM	2.08966	0.308942	1.10302	0.0374318	1	0.142468	0.543287	0.0189405	18	19	15	14	0.236344	0.0687692	0.231454	0.0292471	0.0774008	-2.03087	0.0498318	-5.04766	1.01195e-05	NEGATIVE
MUT-CHEM/2018Oct3 GI TOP3A + THS.xlsx	THS	ER	TOP3A	DNA	THS_TOP3A	DNA_ER	MUT-CHEM	1.97035	0.0952196	0.47609	0.0488127	1	0.0483262	0.241627	0.0247736	9	10	16	12	0.201172	0.0532189	0.14787	0.0495343	0.0116769	1.08514	0.0147113	0.897802	0.387088	NON-INTERACTIVE
MUT-CHEM/2019Apr12 GI ANAPC1 + TUNI.xlsx	ANAPC1	CHR.SEG	TUNI	ER	ANAPC1_TUNI	CHR.SEG_ER	MUT-CHEM	2.06264	1.39134	1.55678	0.906202	1	0.67454	0.754747	0.43934	8	9	8	9	0.270715	0.41869	0.33877	0.302	0.509107	-0.212632	0.389972	-0.505091	0.618907	NON-INTERACTIVE
MUT-CHEM/2019Apr12 GI ATAD5A + TUNI.xlsx	ATAD5A	DNA	TUNI	ER	ATAD5A_TUNI	DNA_ER	MUT-CHEM	2.18801	0.168692	1.04269	0.00100568	1	0.0770986	0.476546	0.000459635	12	11	15	3	0.251647	0.0804913	0.274404	0.000138204	0.0367411	-6.32076	0.0438053	-4.22304	0.00027882	NEGATIVE
MUT-CHEM/2019Mar15 GI EIF5 + TUNI.xlsx	EIF5	MISCELLANEOUS	TUNI	ER	EIF5_TUNI	ER_MISCELLANEOUS	MUT-CHEM	3.03074	0.215134	1.68259	0.0357521	1	0.0709842	0.555175	0.0117965	10	10	7	7	0.195676	0.0553384	0.0303713	0.0192831	0.0394087	-1.74015	0.030798	-2.6458	0.0165171	NEGATIVE
MUT-CHEM/2019Mar15 GI GEMIN5 + TUNI.xlsx	GEMIN5	MRNA PROCESSING	TUNI	ER	GEMIN5_TUNI	ER_MRNA PROCESSING	MUT-CHEM	1.53237	0.419862	0.974514	0.402494	1	0.273995	0.635951	0.26266	8	8	13	4	0.238736	0.168881	0.22808	0.250213	0.174247	0.592063	0.124258	0.690666	0.535401	NON-INTERACTIVE
MUT-CHEM/2018Aug13 GI LSM8 + Tuni.xlsx	LSM8	MRNA PROCESSING	TUNI	ER	LSM8_TUNI	ER_MRNA PROCESSING	MUT-CHEM	2.99378	1.0798	2.14152	1.02548	1	0.36068	0.715324	0.342537	9	16	15	9	0.234928	0.154267	0.183653	0.0679799	0.258003	0.408871	0.128705	2.61147	0.0148105	POSITIVE - COEQUAL
MUT-CHEM/2018Sep24 GI MCM10 + TUNI.xlsx	MCM10	DNA	TUNI	ER	MCM10_TUNI	DNA_ER	MUT-CHEM	1.89056	0.317632	1.76302	0.17264	1	0.16801	0.932539	0.0913168	4	5	6	9	0.0539546	0.023752	0.214748	0.104351	0.156676	-0.778831	0.0423363	-1.76398	0.107749	NON-INTERACTIVE
MUT-CHEM/2018Nov9 GI NEK7 + TUNI.xlsx	NEK7	CHR.SEG	TUNI	ER	NEK7_TUNI	CHR.SEG_ER	MUT-CHEM	1.59243	0.202021	0.879464	0.0813078	1	0.126863	0.552277	0.0510588	7	15	10	13	0.133914	0.1841	0.245668	0.0528722	0.0700636	-0.456506	0.106344	-0.735652	0.466711	NON-INTERACTIVE
MUT-CHEM/2019Mar22 GI PI4KAA + TUNI.xlsx	PI4KAA	PIP	TUNI	ER	PI4KAA_TUNI	ER_PIP	MUT-CHEM	1.39961	0.661053	0.580866	0.302234	1	0.472312	0.415019	0.215941	7	7	5	10	0.238252	0.218299	0.377193	0.231336	0.196018	0.139648	0.199866	0.213833	0.833083	NON-INTERACTIVE
MUT-CHEM/2018Aug17 GI POLE1 + Tuni.xlsx	POLE1	DNA	TUNI	ER	POLE1_TUNI	DNA_ER	MUT-CHEM	1.73936	0.908498	1.26575	0.579729	1	0.522317	0.727713	0.3333	9	17	7	12	0.257136	0.187973	0.238551	0.186647	0.380097	-0.189545	0.185031	-0.7112	0.484456	NON-INTERACTIVE
MUT-CHEM/2018Sep24 GI SNAPC3 + TUNI.xlsx	SNAPC3	MRNA PROCESSING	TUNI	ER	SNAPC3_TUNI	ER_MRNA PROCESSING	MUT-CHEM	1.76812	0.261754	1.72221	0.495445	1	0.148041	0.974036	0.28021	6	10	7	12	0.50932	0.197449	0.202625	0.267057	0.144197	0.958463	0.194648	1.50458	0.148906	NON-INTERACTIVE
MUT-CHEM/2018Nov9 GI SPATA5 + TUNI.xlsx	SPATA5	RIBOSOME	TUNI	ER	SPATA5_TUNI	ER_RIBOSOME	MUT-CHEM	2.09444	0.143907	0.988584	0.254233	1	0.0687091	0.472004	0.121385	9	6	10	13	0.153808	0.0582517	0.314846	0.260361	0.032431	1.90415	0.0349851	1.22292	0.244178	NON-INTERACTIVE
MUT-CHEM/2018Aug13 GI TBCB + Tuni.xlsx , MUT-CHEM/2018Oct3 GI TBCB + TUNI.xlsx	TBCB	ER	TUNI	ER	TBCB_TUNI	ER_ER	MUT-CHEM	1.51177	0.334653	1.19558	0.438462	1	0.275478	0.831709	0.307695	26	18	23	22	0.333889	0.16022	0.278986	0.269015	0.229118	0.425408	0.153831	1.26364	0.216578	NON-INTERACTIVE
MUT-CHEM/2018Oct3 GI TOP3A + TUNI.xlsx	TOP3A	DNA	TUNI	ER	TOP3A_TUNI	DNA_ER	MUT-CHEM	1.97035	0.0952196	1.53452	0.0658096	1	0.0483262	0.778805	0.0334	9	10	11	8	0.201172	0.0532189	0.301348	0.0279868	0.0376367	-0.172293	0.0439312	-0.307519	0.761611	NON-INTERACTIVE
MUT-CHEM/2019Feb22 GI UBE3D + CHR.xlsx	CHR	CHR.SEG	UBE3D	ER	CHR_UBE3D	CHR.SEG_ER	MUT-CHEM	2.94555	0.93776	2.02489	0.412622	1	0.318365	0.68744	0.140084	9	9	14	14	0.0984913	0.167845	0.177562	0.0976581	0.218857	-0.643701	0.128487	-2.10606	0.0428635	NEGATIVE
MUT-CHEM/2019Feb22 GI UBE3D + DOXO.xlsx	DOXO	DNA	UBE3D	ER	DOXO_UBE3D	DNA_ER	MUT-CHEM	2.94555	0.93776	2.58522	0.861815	1	0.318365	0.877672	0.292583	9	9	9	9	0.0984913	0.167845	0.095694	0.0933402	0.27942	0.0664068	0.15043	0.279024	0.78266	NON-INTERACTIVE
MUT-CHEM/2019Feb22 GI UBE3D + ETO.xlsx	ETO	DNA	UBE3D	ER	ETO_UBE3D	DNA_ER	MUT-CHEM	2.94555	0.93776	2.63351	0.791486	1	0.318365	0.894065	0.268706	9	9	17	17	0.0984913	0.167845	0.134713	0.0908596	0.284639	-0.083106	0.156073	-0.422454	0.674923	NON-INTERACTIVE
MUT-CHEM/2019Feb22 GI UBE3D + HOMO.xlsx	HOMO	RIBOSOME	UBE3D	ER	HOMO_UBE3D	ER_RIBOSOME	MUT-CHEM	2.94555	0.93776	2.62269	0.725196	1	0.318365	0.890392	0.246201	9	9	10	10	0.0984913	0.167845	0.0918244	0.0482973	0.28347	-0.20336	0.152281	-0.977469	0.338169	NON-INTERACTIVE
MUT-CHEM/2019Feb22 GI UBE3D + ISO.xlsx	ISO	MRNA PROCESSING	UBE3D	ER	ISO_UBE3D	ER_MRNA PROCESSING	MUT-CHEM	2.94555	0.93776	1.08401	0.208667	1	0.318365	0.368018	0.0708416	9	9	13	13	0.0984913	0.167845	0.052094	0.0389628	0.117164	-0.725863	0.0639578	-2.66242	0.011906	NEGATIVE
MUT-CHEM/2019Feb22 GI UBE3D + NMD.xlsx	NMD	MRNA PROCESSING	UBE3D	ER	NMD_UBE3D	ER_MRNA PROCESSING	MUT-CHEM	2.94555	0.93776	2.26431	0.251759	1	0.318365	0.768725	0.085471	9	9	12	12	0.0984913	0.167845	0.114202	0.06424	0.244735	-1.51772	0.134052	-4.59832	7.04377e-05	NEGATIVE
MUT-CHEM/2019Feb22 GI UBE3D + NOCO.xlsx	NOCO	CHR.SEG	UBE3D	ER	NOCO_UBE3D	CHR.SEG_ER	MUT-CHEM	2.94555	0.93776	1.96862	0.00822935	1	0.318365	0.668337	0.00279383	9	9	8	8	0.0984913	0.167845	0.119608	0.00531584	0.212775	-6.25094	0.118464	-7.29275	1.71473e-06	NEGATIVE
MUT-CHEM/2019Feb22 GI UBE3D + TUNI.xlsx	TUNI	ER	UBE3D	ER	TUNI_UBE3D	ER_ER	MUT-CHEM	2.94555	0.93776	1.76435	0.601792	1	0.318365	0.598989	0.204306	9	9	10	10	0.0984913	0.167845	0.110726	0.0503869	0.190697	0.0994438	0.106539	0.466408	0.644685	NON-INTERACTIVE
MUT-CHEM/2018Aug13 GI UNC45A + Chr.xlsx	CHR	CHR.SEG	UNC45A	ER	CHR_UNC45A	CHR.SEG_ER	MUT-CHEM	1.80296	1.32462	1.53186	0.218351	1	0.73469	0.849636	0.121107	15	9	11	11	0.26658	0.347972	0.226167	0.147832	0.62422	-2.36578	0.339145	-5.71951	3.88439e-06	NEGATIVE
MUT-CHEM/2018Aug13 GI UNC45A + Eto.xlsx	ETO	DNA	UNC45A	ER	ETO_UNC45A	DNA_ER	MUT-CHEM	1.80296	1.32462	1.78597	0.974685	1	0.73469	0.990572	0.540602	15	9	14	10	0.26658	0.347972	0.294735	0.202541	0.727764	-0.428905	0.407064	-1.76016	0.088498	NEGATIVE
MUT-CHEM/2018Aug13 GI UNC45A + Iso.xlsx	ISO	MRNA PROCESSING	UNC45A	ER	ISO_UNC45A	ER_MRNA PROCESSING	MUT-CHEM	1.80296	1.32462	0.783402	0.698216	1	0.73469	0.434508	0.38726	15	9	5	2	0.26658	0.347972	0.157133	0.0326568	0.319229	0.278711	0.190231	1.21833	0.246175	NON-INTERACTIVE
MUT-CHEM/2018Aug13 GI UNC45A + Noco.xlsx	NOCO	CHR.SEG	UNC45A	ER	NOCO_UNC45A	CHR.SEG_ER	MUT-CHEM	1.80296	1.32462	1.76256	1.16413	1	0.73469	0.97759	0.645678	15	9	6	5	0.26658	0.347972	0.275494	0.15805	0.718226	-0.153623	0.395835	-0.58382	0.567012	NON-INTERACTIVE
MUT-CHEM/2018Aug13 GI UNC45A + NU7.xlsx	NU7	DNA	UNC45A	ER	NU7_UNC45A	DNA_ER	MUT-CHEM	1.80296	1.32462	1.74351	0.940878	1	0.73469	0.967023	0.521851	15	9	12	11	0.26658	0.347972	0.172594	0.238165	0.710463	-0.44512	0.359596	-1.77319	0.0870356	NEGATIVE
MUT-CHEM/2018Sep3 GI UPF1 + Chr.xlsx	CHR	CHR.SEG	UPF1	MRNA PROCESSING	CHR_UPF1	CHR.SEG_MRNA PROCESSING	MUT-CHEM	1.19889	0.467053	1.17439	0.047208	1	0.389572	0.979572	0.0393766	8	15	12	12	0.651157	0.158208	0.136883	0.130792	0.381614	-3.27671	0.163894	-6.95639	2.05895e-07	NEGATIVE
MUT-CHEM/2018Aug13 GI UPF1 + NU7.xlsx	NU7	DNA	UPF1	MRNA PROCESSING	NU7_UPF1	DNA_MRNA PROCESSING	MUT-CHEM	2.28224	1.11835	1.96506	0.54759	1	0.490022	0.861019	0.239935	8	4	7	10	0.347745	0.211169	0.126341	0.12578	0.421918	-0.814321	0.192072	-2.59031	0.018835	NEGATIVE
MUT-CHEM/2018Jul30 GI UPF1 + PB.xlsx	PB	MRNA PROCESSING	UPF1	MRNA PROCESSING	PB_UPF1	MRNA PROCESSING_MRNA PROCESSING	MUT-CHEM	2.21911	0.377404	1.97391	0.00607871	1	0.17007	0.889503	0.00273926	5	7	8	8	0.230366	0.178796	0.356744	0.00480187	0.151278	-5.78727	0.170219	-3.37716	0.0044967	NEGATIVE
MUT-CHEM/2018Aug13 GI UPF1 + Ths.xlsx	THS	ER	UPF1	MRNA PROCESSING	THS_UPF1	ER_MRNA PROCESSING	MUT-CHEM	2.28224	1.11835	0.363916	0.0319986	1	0.490022	0.159455	0.0140207	8	4	12	7	0.347745	0.211169	0.0822448	0.0254164	0.0781367	-2.47844	0.0525171	-3.94113	0.000770599	NEGATIVE
MUT-CHEM/2018Aug13 GI UPF1 + Tuni.xlsx	TUNI	ER	UPF1	MRNA PROCESSING	TUNI_UPF1	ER_MRNA PROCESSING	MUT-CHEM	2.28224	1.11835	1.50463	0.0584576	1	0.490022	0.659276	0.0256141	8	4	7	12	0.347745	0.211169	0.139641	0.0329872	0.32306	-3.65679	0.155126	-6.23159	6.88057e-05	NEGATIVE
MUT-MO/56 IS GI LSM8 + ATAD5A.xlsx , MUT-MO/61 IS GI LSM8 + ATAD5A.xlsx	ATAD5A	DNA	LSM8	MRNA PROCESSING	ATAD5A_LSM8	DNA_MRNA PROCESSING	MUT-MO	2.09012	0.906648	1.63929	0.909062	1	0.447681	0.757132	0.433857	16	13	25	16	0.152287	0.176489	0.232105	0.153375	0.338954	0.35613	0.169271	2.01227	0.0529427	POSITIVE - COEQUAL
MUT-MO/10.2 IS GI ATAD5A + MCM10.xlsx , MUT-MO/37 IS GI ATAD5A + MCM10.xlsx	ATAD5A	DNA	MCM10	DNA	ATAD5A_MCM10	DNA_DNA	MUT-MO	2.0431	0.435795	1.42125	0.335957	1	0.217333	0.689501	0.166006	19	15	8	11	0.187631	0.108649	0.0825987	0.0793293	0.149851	0.147708	0.0770342	0.560716	0.581452	NON-INTERACTIVE
MUT-MO/14 IS GI NEK7 + NOL9.xlsx	NEK7	CHR.SEG	NOL9	RIBOSOME	NEK7_NOL9	CHR.SEG_RIBOSOME	MUT-MO	1.96485	0.0430143	1.73024	0.011813	1	0.0218919	0.880596	0.00601217	12	11	8	10	0.204884	0.0498505	0.359567	0.0107602	0.0192779	-1.68099	0.0445983	-1.2303	0.231774	NON-INTERACTIVE
MUT-MO/52 IS GI POLE1 + ATAD5A.xlsx , MUT-MO/57 IS GI POLE1 + ATAD5A.xlsx , MUT-MO/60 IS GI POLE1 + ATAD5A.xlsx , MUT-MO/62 IS GI ATAD5A + POLE1.xlsx	ATAD5A	DNA	POLE1	DNA	ATAD5A_POLE1	DNA_DNA	MUT-MO	2.12582	0.441028	1.54281	0.367691	1	0.209935	0.718339	0.173882	56	45	61	37	0.213976	0.144372	0.235081	0.114742	0.150804	0.205432	0.114852	1.05305	0.296343	NON-INTERACTIVE
MUT-MO/45 IS GI NEK7 + POLE1.xlsx	NEK7	CHR.SEG	POLE1	DNA	NEK7_POLE1	CHR.SEG_DNA	MUT-MO	1.88315	0.0407487	1.70884	0.309329	1	0.0216386	0.907435	0.164261	7	9	7	8	0.137151	0.0342994	0.214164	0.152141	0.0196356	3.06445	0.0314676	2.6604	0.0312272	POSITIVE - SUPPRESSIVE
MUT-MO/61 IS GI SNAPC3 + GEMIN5.xlsx	GEMIN5	MRNA PROCESSING	SNAPC3	MRNA PROCESSING	GEMIN5_SNAPC3	MRNA PROCESSING_MRNA PROCESSING	MUT-MO	2.07075	0.304559	1.07335	0.0917871	1	0.147077	0.51834	0.0443256	20	8	13	5	0.33468	0.102899	0.249018	0.0629611	0.0762359	-0.782331	0.0647007	-1.01307	0.348998	NON-INTERACTIVE
MUT-MO/68 IS GI TOP3A + ATAD5A.xlsx	ATAD5A	DNA	TOP3A	DNA	ATAD5A_TOP3A	DNA_DNA	MUT-MO	1.88688	0.0187325	1.50003	0.0359982	1	0.00992776	0.794978	0.0190781	19	5	19	7	0.272143	0.0131046	0.188967	0.0212516	0.00789235	1.27339	0.0105854	1.34478	0.221275	NON-INTERACTIVE
MUT-MO/69 IS GI TOP3A + POLE1.xlsx	POLE1	DNA	TOP3A	DNA	POLE1_TOP3A	DNA_DNA	MUT-MO	2.85637	0.0815184	2.12954	0.192158	1	0.0285391	0.745539	0.0672734	19	3	19	4	0.311453	0.042201	0.253212	0.0575552	0.021277	1.66074	0.0322817	1.5545	0.208447	NON-INTERACTIVE
MUT-MO/62 IS GI POLE1 + UPF1.xlsx , MUT-MO/67 IS GI UPF1 + POLE1.xlsx	POLE1	DNA	UPF1	MRNA PROCESSING	POLE1_UPF1	DNA_MRNA PROCESSING	MUT-MO	2.37121	0.418824	1.82302	0.152424	1	0.169102	0.760647	0.0670427	22	16	13	22	0.196058	0.115341	0.200241	0.0978106	0.128627	-0.940043	0.0940417	-2.26417	0.0284983	NEGATIVE
MUT-MO/55 IS GI UPF1 + TNPO3.xlsx , MUT-MO/57 IS GI TNPO3 + UPF1.xlsx , MUT-MO/60.2 IS GI TNPO3 + UPF1.xlsx	TNPO3	MRNA PROCESSING	UPF1	MRNA PROCESSING	TNPO3_UPF1	MRNA PROCESSING_MRNA PROCESSING	MUT-MO	1.99457	0.834772	1.38863	0.429867	1	0.386405	0.695951	0.194568	25	24	24	31	0.175656	0.125174	0.158504	0.132091	0.268919	-0.4669	0.10649	-2.63021	0.0110774	NEGATIVE
MUT-MUT/2019Jan15 GI JAK1 + IL7R.xlsx	IL7R	IMMUNE	JAK1	IMMUNE	IL7R_JAK1	IMMUNE_IMMUNE	MUT-MUT	2.36113	0.361423	0.440189	0.261338	1	0.153072	0.186431	0.110683	8	13	9	4	0.504796	0.109189	0.0979341	0.0085414	0.0285374	1.95551	0.0252806	11.9455	5.34004e-09	POSITIVE - COEQUAL
MUT-MUT/2019Jan15 GI JAK3 + IL7R.xlsx	IL7R	IMMUNE	JAK3	IMMUNE	IL7R_JAK3	IMMUNE_IMMUNE	MUT-MUT	3.38592	0.200185	0.441301	0.255689	1	0.0591228	0.130334	0.0755153	5	6	7	8	0.0925534	0.0305888	0.0442935	0.0271361	0.00770571	3.29277	0.00476992	7.00161	0.000177479	POSITIVE - COEQUAL
MUT-MUT/2019Jan15 GI GEMIN5 + LSM8.xlsx	GEMIN5	MRNA PROCESSING	LSM8	MRNA PROCESSING	GEMIN5_LSM8	MRNA PROCESSING_MRNA PROCESSING	MUT-MUT	1.99987	0.0733484	0.391637	1e-05	1	0.0366765	0.195831	5.00032e-06	4	6	4	3	0.291422	0.0359718	0.162236	0	0.0071824	-10.4882	0.00922111	-2.46141	0.0360751	NEGATIVE
MUT-MUT/2019Jan15 GI IL7R + LSM8.xlsx	IL7R	IMMUNE	LSM8	MRNA PROCESSING	IL7R_LSM8	IMMUNE_MRNA PROCESSING	MUT-MUT	2.46215	0.393561	0.461588	0.0109767	1	0.159844	0.187473	0.00445817	4	7	3	3	0.26271	0.103442	0.149259	0.00771474	0.0299666	-2.74883	0.0307455	-2.38524	0.0361746	NEGATIVE
MUT-MUT/2019Jan15 GI MAT2AA + ATAD5A.xlsx	ATAD5A	DNA	MAT2AA	MISCELLANEOUS	ATAD5A_MAT2AA	DNA_MISCELLANEOUS	MUT-MUT	1.64121	0.000485516	0.161148	0.000455474	1	0.000295828	0.0981887	0.000277523	10	5	6	4	0.20739	6.15077e-05	0.0709999	1.83015e-05	2.90469e-05	3.25615	2.18548e-05	22.0351	2.80921e-07	POSITIVE - COEQUAL
MUT-MUT/2019Jan15 GI MAT2AA + DNMT1.xlsx	DNMT1	DNA	MAT2AA	MISCELLANEOUS	DNMT1_MAT2AA	DNA_MISCELLANEOUS	MUT-MUT	1.94374	0.000543072	0.7454	0.000756089	1	0.000279395	0.383487	0.000388986	3	2	3	7	0.131057	5.36397e-05	0.152352	0.000137414	0.000107144	1.86016	4.7276e-05	5.02608	0.00108695	POSITIVE - SUPPRESSIVE
MUT-MUT/2019Jan15 GI DNMT1 + MCM10.xlsx , MUT-MUT/2019Jan15 GI MCM10 + DNMT1.xlsx	DNMT1	DNA	MCM10	DNA	DNMT1_MCM10	DNA_DNA	MUT-MUT	1.62758	0.186589	0.186589	0.0664274	1	0.114642	0.114642	0.0408135	10	21	21	28	0.139559	0.0885425	0.0885425	0.0661447	0.0131427	1.63479	0.0143552	2.17968	0.0376333	POSITIVE - COEQUAL
MUT-MUT/2019Jan15 GI MAT2AA + MCM10.xlsx	MAT2AA	MISCELLANEOUS	MCM10	DNA	MAT2AA_MCM10	DNA_MISCELLANEOUS	MUT-MUT	1.83765	0.331127	0.268274	0.000589896	1	0.180191	0.145988	0.000321006	8	8	9	6	0.622099	0.508913	0.180529	0.000123932	0.0263057	-6.35663	0.0811044	-1.32098	0.205091	NON-INTERACTIVE
MUT-MUT/2018Feb22 GI ATAD5A + NEK7.xlsx	ATAD5A	DNA	NEK7	CHR.SEG	ATAD5A_NEK7	CHR.SEG_DNA	MUT-MUT	1.39387	0.0270651	0.0610184	0.00170138	1	0.0194173	0.0437763	0.00122062	3	5	4	2	0.279964	0.0405284	0.0822534	0.00113927	0.000850016	0.522052	0.00238717	0.327297	0.762124	NON-INTERACTIVE
MUT-MUT/2018Feb22 GI NEK7 + LSM8.xlsx	LSM8	MRNA PROCESSING	NEK7	CHR.SEG	LSM8_NEK7	CHR.SEG_MRNA PROCESSING	MUT-MUT	1.97999	0.488655	0.242745	0.0358684	1	0.246797	0.122599	0.0181155	3	4	9	5	0.120775	0.0636903	0.141669	0.0384957	0.0302571	-0.740053	0.0358248	-0.610829	0.561011	NON-INTERACTIVE
MUT-MUT/2019Oct21 GI MCM10 + NEK7.xlsx	MCM10	DNA	NEK7	CHR.SEG	MCM10_NEK7	CHR.SEG_DNA	MUT-MUT	1.39591	0.415422	0.0897338	0.04102	1	0.297599	0.0642832	0.0293858	5	7	5	4	0.249786	0.20102	0.104218	0.044024	0.0191306	0.619234	0.0335996	0.426334	0.69065	NON-INTERACTIVE
MUT-MUT/2018Sep24 GI LSM8 + NOL9.xlsx	LSM8	MRNA PROCESSING	NOL9	RIBOSOME	LSM8_NOL9	MRNA PROCESSING_RIBOSOME	MUT-MUT	1.70359	0.768857	1.08661	0.0262915	1	0.451315	0.637833	0.015433	6	4	4	3	0.250964	0.323399	0.646859	0.0245857	0.287863	-4.2213	0.357458	-2.14217	0.0684693	NEGATIVE
MUT-MUT/2018Feb22 GI NOL9 + NEK7.xlsx	NEK7	CHR.SEG	NOL9	RIBOSOME	NEK7_NOL9	CHR.SEG_RIBOSOME	MUT-MUT	2.09479	0.778872	0.0516889	0.161546	1	0.371814	0.024675	0.0771181	6	12	5	4	0.303383	0.185654	0.0353228	0.0755517	0.0091745	3.07137	0.0139095	1.79147	0.169687	NON-INTERACTIVE
MUT-MUT/2019Oct21 GI POLE1 + ANAPC1.xlsx	ANAPC1	CHR.SEG	POLE1	DNA	ANAPC1_POLE1	CHR.SEG_DNA	MUT-MUT	1.4045	0.213769	0.423378	0.0504705	1	0.152203	0.301445	0.0359349	4	4	4	5	0.242259	0.108962	0.224635	0.0779023	0.0458809	-0.352507	0.0474113	-0.257256	0.805738	NON-INTERACTIVE
MUT-MUT/2019Jan15 GI POLE1 + ATAD5A.xlsx	ATAD5A	DNA	POLE1	DNA	ATAD5A_POLE1	DNA_DNA	MUT-MUT	1.51098	0.15734	0.276084	0.00621668	1	0.104131	0.182719	0.00411434	11	8	4	9	0.444312	0.11137	0.211773	0.0115486	0.0190267	-2.20929	0.0300065	-1.5732	0.136565	NON-INTERACTIVE
MUT-MUT/2019Jan15 GI POLE1 + DNMT1.xlsx	DNMT1	DNA	POLE1	DNA	DNMT1_POLE1	DNA_DNA	MUT-MUT	1.63311	0.228248	0.361489	0.286331	1	0.139763	0.221349	0.175328	14	7	21	5	0.54862	0.0822325	0.211435	0.1107	0.0309363	2.50269	0.0347068	2.89137	0.0426852	POSITIVE - COEQUAL
MUT-MUT/2019Jan15 GI POLE1 + MAT2AA.xlsx	MAT2AA	MISCELLANEOUS	POLE1	DNA	MAT2AA_POLE1	DNA_MISCELLANEOUS	MUT-MUT	1.88793	0.434188	0.00251085	0.124992	1	0.229981	0.00132995	0.0662058	4	12	12	17	0.163619	0.18181	0.00338038	0.175037	0.000305863	7.75793	0.000814158	1.5523	0.140145	NON-INTERACTIVE
MUT-MUT/2019Jan15 GI POLE1 + MCM10.xlsx	MCM10	DNA	POLE1	DNA	MCM10_POLE1	DNA_DNA	MUT-MUT	1.50043	0.549795	0.27519	0.000511249	1	0.366425	0.183407	0.000340735	6	16	13	9	0.317581	0.175223	0.184571	6.81596e-05	0.0672051	-7.62377	0.0748787	-4.80878	4.67798e-05	NEGATIVE
MUT-MUT/2019Oct21 GI NEK7 + POLE1.xlsx	NEK7	CHR.SEG	POLE1	DNA	NEK7_POLE1	CHR.SEG_DNA	MUT-MUT	3.47716	0.0334608	0.921644	0.0207714	1	0.00962304	0.265057	0.00597367	3	3	8	4	0.030078	0.0144395	0.0985696	0.0114015	0.00255065	1.22775	0.00394309	0.587806	0.594867	NON-INTERACTIVE
MUT-MUT/2018Sep24 GI LSM8 + SPATA5.xlsx	LSM8	MRNA PROCESSING	SPATA5	RIBOSOME	LSM8_SPATA5	MRNA PROCESSING_RIBOSOME	MUT-MUT	1.6863	0.498223	0.697036	0.11452	1	0.295453	0.413352	0.0679122	2	2	9	7	0.0915098	0.102325	0.212112	0.166021	0.122126	-0.846627	0.0756067	-0.812036	0.441433	NON-INTERACTIVE
MUT-MUT/2018Dec10 GI LSM8 + TBCB.xlsx	LSM8	MRNA PROCESSING	TBCB	ER	LSM8_TBCB	ER_MRNA PROCESSING	MUT-MUT	1.33965	0.00193543	0.502016	1.0001e-05	1	0.00144473	0.374736	7.46537e-06	7	4	7	7	0.204756	0.0010744	0.304396	0	0.000541392	-6.18032	0.000596237	-2.97002	0.0140454	NEGATIVE
MUT-MUT/2018Jan22 GI SNAPC3 + TBCB.xlsx	SNAPC3	MRNA PROCESSING	TBCB	ER	SNAPC3_TBCB	ER_MRNA PROCESSING	MUT-MUT	1.52763	0.0436824	0.0022854	0.000746686	1	0.0285949	0.00149604	0.000488786	9	6	2	4	0.376396	0.0475185	0.00113044	0.000179137	4.27791e-05	3.51423	7.80938e-05	4.75856	0.0116457	POSITIVE - COEQUAL
MUT-MUT/2019Jan15 GI GEMIN5 + TNPO3.xlsx	GEMIN5	MRNA PROCESSING	TNPO3	MRNA PROCESSING	GEMIN5_TNPO3	MRNA PROCESSING_MRNA PROCESSING	MUT-MUT	2.4892	0.294591	0.932948	0.347935	1	0.118347	0.374798	0.139777	4	10	5	10	0.254011	0.0785922	0.108723	0.0578378	0.0443563	1.65592	0.0321439	4.75089	0.000400187	POSITIVE - COEQUAL
MUT-MUT/2019Mar22 GI NEK7 + TNPO3.xlsx	NEK7	CHR.SEG	TNPO3	MRNA PROCESSING	NEK7_TNPO3	CHR.SEG_MRNA PROCESSING	MUT-MUT	1.65958	0.533374	0.0196136	2e-05	1	0.32139	0.0118184	1.20512e-05	3	6	2	7	0.372717	0.252915	0.0155363	0	0.00379832	-8.30004	0.0058195	-1.84022	0.108309	NON-INTERACTIVE
MUT-MUT/2018Jan22 GI TNPO3 + TBCB.xlsx	TBCB	ER	TNPO3	MRNA PROCESSING	TBCB_TNPO3	ER_MRNA PROCESSING	MUT-MUT	1.42062	0.30472	0.45001	0.260121	1	0.214499	0.316771	0.183105	2	10	6	4	0.399249	0.182068	0.294395	0.216941	0.067947	1.43019	0.085521	1.04161	0.369057	NON-INTERACTIVE
MUT-MUT/2019Jan15 GI ATAD5A + TOP3A.xlsx	ATAD5A	DNA	TOP3A	DNA	ATAD5A_TOP3A	DNA_DNA	MUT-MUT	2.11621	0.456555	0.000387375	2e-05	1	0.215742	0.000183051	9.45084e-06	6	18	17	17	0.234356	0.112054	1.68498e-05	0	3.94918e-05	-2.06304	2.08312e-05	-8.53163	5.7673e-10	NEGATIVE
MUT-MUT/2019Jan15 GI TOP3A + MAT2AA.xlsx	MAT2AA	MISCELLANEOUS	TOP3A	DNA	MAT2AA_TOP3A	DNA_MISCELLANEOUS	MUT-MUT	1.6097	0.000332028	0.000462743	0.000591325	1	0.000206267	0.000287472	0.000367352	9	11	13	14	0.482822	1.92869e-05	6.56713e-05	0.000134103	5.92961e-08	12.5969	1.46366e-08	10.2479	1.35321e-07	POSITIVE - SUPPRESSIVE
MUT-MUT/2019Jan15 GI TOP3A + MCM10.xlsx , MUT-MUT/2019Jan16 GI TOP3A + MCM10.xlsx	MCM10	DNA	TOP3A	DNA	MCM10_TOP3A	DNA_DNA	MUT-MUT	2.12445	0.023674	0.16202	0.000355707	1	0.0130698	0.0746817	0.000172583	9	10	11	18	0.202533	0.0303675	0.0999063	3.88782e-05	0.000976074	-2.4997	0.00261693	-1.40683	0.174819	NON-INTERACTIVE
MUT-MUT/2018Feb22 GI TOP3A + NOL9.xlsx	NOL9	RIBOSOME	TOP3A	DNA	NOL9_TOP3A	DNA_RIBOSOME	MUT-MUT	1.20556	0.222469	0.360662	0.168269	1	0.184535	0.299165	0.139578	4	4	5	8	0.538177	0.163873	0.288825	0.133544	0.0552065	1.33816	0.0724167	1.59108	0.141197	NON-INTERACTIVE
MUT-MUT/2018Feb22 GI TOP3A + POLE1.xlsx , MUT-MUT/2019Jan15 GI POLE1 + TOP3A.xlsx	POLE1	DNA	TOP3A	DNA	POLE1_TOP3A	DNA_DNA	MUT-MUT	2.4528	0.415128	0.190706	0.0472103	1	0.170258	0.0745919	0.0200382	10	10	14	10	0.230641	0.0935084	0.0887123	0.0289477	0.0126999	0.657935	0.0166367	0.75159	0.467322	NON-INTERACTIVE
MUT-MUT/2018Mar15 GI TOP3A + SPATA5.xlsx	SPATA5	RIBOSOME	TOP3A	DNA	SPATA5_TOP3A	DNA_RIBOSOME	MUT-MUT	3.05325	0.559805	0.571871	0.329646	1	0.183347	0.187299	0.107965	7	6	2	7	0.175577	0.122183	0.0198111	0.105336	0.0343406	1.65258	0.0231712	1.81131	0.116201	NON-INTERACTIVE
MUT-MUT/2018Jan22 GI LSM8 + UNC45A.xlsx	LSM8	MRNA PROCESSING	UNC45A	ER	LSM8_UNC45A	ER_MRNA PROCESSING	MUT-MUT	1.99748	0.368304	0.747058	0.0424662	1	0.184384	0.374	0.0212598	8	5	4	2	0.281341	0.167762	0.282054	0.0295222	0.0689596	-1.69762	0.0814943	-1.39231	0.219031	NON-INTERACTIVE
MUT-MUT/2019Jan15 GI UPF1 + ATAD5A.xlsx	ATAD5A	DNA	UPF1	MRNA PROCESSING	ATAD5A_UPF1	DNA_MRNA PROCESSING	MUT-MUT	1.50936	0.000450041	0.000295186	0.000409306	1	0.000298167	0.00019557	0.000271178	7	6	3	8	0.476062	4.07047e-05	4.37678e-05	4.61255e-05	5.83126e-08	12.1831	1.52865e-08	16.6251	6.96012e-07	POSITIVE - SUPPRESSIVE
MUT-MUT/2019Jan15 GI UPF1 + DNMT1.xlsx	DNMT1	DNA	UPF1	MRNA PROCESSING	DNMT1_UPF1	DNA_MRNA PROCESSING	MUT-MUT	1.57882	0.00046836	0.309047	0.000348663	1	0.000296653	0.195746	0.000220838	8	3	10	6	0.276707	7.1774e-05	0.200322	2.24197e-05	5.80686e-05	1.92716	6.10644e-05	8.45504	2.01304e-07	POSITIVE - COEQUAL
MUT-MUT/2019Jan15 GI EIF5 + UPF1.xlsx	EIF5	MISCELLANEOUS	UPF1	MRNA PROCESSING	EIF5_UPF1	MISCELLANEOUS_MRNA PROCESSING	MUT-MUT	2.11012	0.0327098	0.239097	0.000399198	1	0.0155014	0.113309	0.000189182	11	9	5	6	0.226671	0.0318668	0.124526	5.55594e-05	0.00175645	-3.21481	0.00409439	-1.43194	0.175744	NON-INTERACTIVE
MUT-MUT/2019Jan15 GI UPF1 + LSM8.xlsx	LSM8	MRNA PROCESSING	UPF1	MRNA PROCESSING	LSM8_UPF1	MRNA PROCESSING_MRNA PROCESSING	MUT-MUT	1.68406	0.359449	0.884476	0.000371759	1	0.213442	0.525205	0.000220752	8	10	4	8	0.155039	0.173141	0.118838	2.54732e-05	0.112101	-8.98816	0.0944057	-4.43424	0.00067385	NEGATIVE
MUT-MUT/2019Jan15 GI UPF1 + MCM10.xlsx	MCM10	DNA	UPF1	MRNA PROCESSING	MCM10_UPF1	DNA_MRNA PROCESSING	MUT-MUT	1.80779	0.0469892	0.115817	0.000374431	1	0.0259926	0.0640655	0.00020712	4	8	5	10	0.224454	0.060696	0.0876927	4.80786e-05	0.00166523	-3.00718	0.00450734	-1.1663	0.266144	NON-INTERACTIVE
MUT-MUT/2019Jan15 GI UPF1 + NOL9.xlsx	NOL9	RIBOSOME	UPF1	MRNA PROCESSING	NOL9_UPF1	MRNA PROCESSING_RIBOSOME	MUT-MUT	1.74009	0.000379239	0.000683572	0.00038975	1	0.000217943	0.000392838	0.000223983	10	7	3	3	0.406341	3.47043e-05	3.63063e-05	2.53899e-05	8.56161e-08	11.3532	1.5763e-08	15.2738	0.00425914	POSITIVE - COEQUAL
MUT-MUT/2019Jan15 GI UPF1 + RAG1.xlsx	RAG1	IMMUNE	UPF1	MRNA PROCESSING	RAG1_UPF1	IMMUNE_MRNA PROCESSING	MUT-MUT	1.28692	0.0737616	1.13886	0.192707	1	0.0573165	0.88495	0.149743	10	5	11	5	0.268971	0.127564	0.180177	0.173828	0.0507222	1.5618	0.113359	1.19674	0.283965	NON-INTERACTIVE
MUT-MUT/2019Jan15 GI UPF1 + SNAPC3.xlsx	SNAPC3	MRNA PROCESSING	UPF1	MRNA PROCESSING	SNAPC3_UPF1	MRNA PROCESSING_MRNA PROCESSING	MUT-MUT	1.55852	0.23314	0.526374	0.00037733	1	0.14959	0.33774	0.000242108	8	8	7	6	0.137738	0.166811	0.19835	1.70549e-05	0.0505227	-7.70514	0.0636745	-3.0583	0.00850847	NEGATIVE
MUT-MUT/2019Jan15 GI UPF1 + TNPO3.xlsx	TNPO3	MRNA PROCESSING	UPF1	MRNA PROCESSING	TNPO3_UPF1	MRNA PROCESSING_MRNA PROCESSING	MUT-MUT	1.52889	0.139571	0.559235	0.000254409	1	0.0912888	0.365778	0.000166401	8	11	3	5	0.353956	0.142928	0.0241704	1.46338e-05	0.0333915	-7.64867	0.0523265	-2.37579	0.0335708	NEGATIVE
MUT-MUT/2019Jan15 GI UPF1 + TOP3A.xlsx	TOP3A	DNA	UPF1	MRNA PROCESSING	TOP3A_UPF1	DNA_MRNA PROCESSING	MUT-MUT	1.17908	0.090992	0.10518	0.00038898	1	0.0771719	0.0892048	0.0003299	6	5	6	12	0.55229	0.171799	0.136249	3.52999e-05	0.00688411	-4.38317	0.0185855	-1.16961	0.269279	NON-INTERACTIVE
MUT-MUT/2018Sep24 GI UPF1 + UNC45A.xlsx	UNC45A	ER	UPF1	MRNA PROCESSING	UNC45A_UPF1	ER_MRNA PROCESSING	MUT-MUT	1.99381	0.636958	0.66029	0.108514	1	0.319468	0.33117	0.0544253	6	9	9	6	0.131126	0.160668	0.190983	0.128834	0.105798	-0.958966	0.0809549	-0.918187	0.391959	NON-INTERACTIVE
MUT-MUT/2019Jan15 GI ZBTB17 + IL7R.xlsx	IL7R	IMMUNE	ZBTB17	IMMUNE	IL7R_ZBTB17	IMMUNE_IMMUNE	MUT-MUT	2.37004	0.0255572	0.427235	0.000556084	1	0.0107835	0.180265	0.000234631	4	7	2	8	0.110934	0.0278453	0.0192075	0.000120466	0.00194388	-3.05047	0.0050238	-1.02036	0.337381	NON-INTERACTIVE
MUT-MUT/2019Jan15 GI JAK3 + ZBTB17.xlsx	JAK3	IMMUNE	ZBTB17	IMMUNE	JAK3_ZBTB17	IMMUNE_IMMUNE	MUT-MUT	2.20446	0.0386767	0.328177	0.0004975	1	0.0175447	0.148869	0.000225679	6	6	6	8	0.147574	0.0248187	0.0233091	9.52691e-05	0.00261187	-3.53274	0.00371731	-2.22256	0.0481034	NEGATIVE
