# Supplementary material for: Genetic landscape of T cells identifies synthetic lethality for T-ALL
Source: Commun Biol. 2021 Oct 20;4:1201. doi: 10.1038/s42003-021-02694-x (PMC8528931; doi:10.1038/s42003-021-02694-x)
Supplement: Supplementary file 4 — Supplementary Data 2 [file 42003_2021_2694_MOESM4_ESM.zip]

Archive with 71 entries (68 files):
- Supplementary Data 2/
- Supplementary Data 2/Source_data_Figure_5b.xlsx
- __MACOSX/
- __MACOSX/Supplementary Data 2/
- __MACOSX/Supplementary Data 2/._Source_data_Figure_5b.xlsx
- Supplementary Data 2/Source_data_Figure_9b.xlsx
- __MACOSX/Supplementary Data 2/._Source_data_Figure_9b.xlsx
- Supplementary Data 2/Source_data_Figure_9d.xlsx
- __MACOSX/Supplementary Data 2/._Source_data_Figure_9d.xlsx
- Supplementary Data 2/Source_Data_Supplementary_Figure_1_anapc1_MO.xlsx
- __MACOSX/Supplementary Data 2/._Source_Data_Supplementary_Figure_1_anapc1_MO.xlsx
- Supplementary Data 2/Source_Data_Supplementary_Figure_1_atad5a_BAC.xlsx
- __MACOSX/Supplementary Data 2/._Source_Data_Supplementary_Figure_1_atad5a_BAC.xlsx
- Supplementary Data 2/Source_Data_Supplementary_Figure_1_atad5a_MO.xlsx
- __MACOSX/Supplementary Data 2/._Source_Data_Supplementary_Figure_1_atad5a_MO.xlsx
- Supplementary Data 2/Source_Data_Supplementary_Figure_1_eif5_BAC.xlsx
- __MACOSX/Supplementary Data 2/._Source_Data_Supplementary_Figure_1_eif5_BAC.xlsx
- Supplementary Data 2/Source_Data_Supplementary_Figure_1_eif5_MO.xlsx
- __MACOSX/Supplementary Data 2/._Source_Data_Supplementary_Figure_1_eif5_MO.xlsx
- Supplementary Data 2/Source_Data_Supplementary_Figure_1_fcf1_MO.xlsx
- __MACOSX/Supplementary Data 2/._Source_Data_Supplementary_Figure_1_fcf1_MO.xlsx
- Supplementary Data 2/Source_Data_Supplementary_Figure_1_fli1a_MO.xlsx
- __MACOSX/Supplementary Data 2/._Source_Data_Supplementary_Figure_1_fli1a_MO.xlsx
- Supplementary Data 2/Source_Data_Supplementary_Figure_1_mat2aa_MO.xlsx
- __MACOSX/Supplementary Data 2/._Source_Data_Supplementary_Figure_1_mat2aa_MO.xlsx
- Supplementary Data 2/Source_Data_Supplementary_Figure_1_naa50_MO.xlsx
- __MACOSX/Supplementary Data 2/._Source_Data_Supplementary_Figure_1_naa50_MO.xlsx
- Supplementary Data 2/Source_Data_Supplementary_Figure_1_nek7_MO.xlsx
- __MACOSX/Supplementary Data 2/._Source_Data_Supplementary_Figure_1_nek7_MO.xlsx
- Supplementary Data 2/Source_Data_Supplementary_Figure_1_nol9_MO.xlsx
- __MACOSX/Supplementary Data 2/._Source_Data_Supplementary_Figure_1_nol9_MO.xlsx
- Supplementary Data 2/Source_Data_Supplementary_Figure_1_pi4kaa_BAC.xlsx
- __MACOSX/Supplementary Data 2/._Source_Data_Supplementary_Figure_1_pi4kaa_BAC.xlsx
- Supplementary Data 2/Source_Data_Supplementary_Figure_1_pi4kaa_CRISPR.xlsx
- __MACOSX/Supplementary Data 2/._Source_Data_Supplementary_Figure_1_pi4kaa_CRISPR.xlsx
- Supplementary Data 2/Source_Data_Supplementary_Figure_1_pi4kaa_MO.xlsx
- __MACOSX/Supplementary Data 2/._Source_Data_Supplementary_Figure_1_pi4kaa_MO.xlsx
- Supplementary Data 2/Source_Data_Supplementary_Figure_1_pip5k1ba_MO.xlsx
- __MACOSX/Supplementary Data 2/._Source_Data_Supplementary_Figure_1_pip5k1ba_MO.xlsx
- Supplementary Data 2/Source_Data_Supplementary_Figure_1_pnrc1_MO.xlsx
- __MACOSX/Supplementary Data 2/._Source_Data_Supplementary_Figure_1_pnrc1_MO.xlsx
- Supplementary Data 2/Source_Data_Supplementary_Figure_1_spata5_CRISPR.xlsx
- __MACOSX/Supplementary Data 2/._Source_Data_Supplementary_Figure_1_spata5_CRISPR.xlsx
- Supplementary Data 2/Source_Data_Supplementary_Figure_1_Spata5_MO.xlsx
- __MACOSX/Supplementary Data 2/._Source_Data_Supplementary_Figure_1_Spata5_MO.xlsx
- Supplementary Data 2/Source_Data_Supplementary_Figure_1_spata5_mRNA.xlsx
- __MACOSX/Supplementary Data 2/._Source_Data_Supplementary_Figure_1_spata5_mRNA.xlsx
- Supplementary Data 2/Source_Data_Supplementary_Figure_1_tbcb_MO.xlsx
- __MACOSX/Supplementary Data 2/._Source_Data_Supplementary_Figure_1_tbcb_MO.xlsx
- Supplementary Data 2/Source_Data_Supplementary_Figure_1_tbcb_mRNA.xlsx
- __MACOSX/Supplementary Data 2/._Source_Data_Supplementary_Figure_1_tbcb_mRNA.xlsx
- Supplementary Data 2/Source_Data_Supplementary_Figure_1_ube3d_MO.xlsx
- __MACOSX/Supplementary Data 2/._Source_Data_Supplementary_Figure_1_ube3d_MO.xlsx
- Supplementary Data 2/Source_Data_Supplementary_Figure_1_ube3d_mRNA.xlsx
- __MACOSX/Supplementary Data 2/._Source_Data_Supplementary_Figure_1_ube3d_mRNA.xlsx
- Supplementary Data 2/Source_Data_Supplementary_Figure_1_unc45a_MO.xlsx
- __MACOSX/Supplementary Data 2/._Source_Data_Supplementary_Figure_1_unc45a_MO.xlsx
- Supplementary Data 2/Source_Data_Supplementary_Figure_1_unc45a_mRNA.xlsx
- __MACOSX/Supplementary Data 2/._Source_Data_Supplementary_Figure_1_unc45a_mRNA.xlsx
- Supplementary Data 2/Source_data_Supplementary_Figure_2a.xlsx
- __MACOSX/Supplementary Data 2/._Source_data_Supplementary_Figure_2a.xlsx
- Supplementary Data 2/Source_data_Supplementary_Figure_2d.xlsx
- __MACOSX/Supplementary Data 2/._Source_data_Supplementary_Figure_2d.xlsx
- Supplementary Data 2/Source_data_Supplementary_Figure_4b.xlsx
- __MACOSX/Supplementary Data 2/._Source_data_Supplementary_Figure_4b.xlsx
- Supplementary Data 2/Source_data_Supplementary_Figure_4c.xlsx
- __MACOSX/Supplementary Data 2/._Source_data_Supplementary_Figure_4c.xlsx
- Supplementary Data 2/Source_data_Supplementary_Figure_4d.xlsx
- __MACOSX/Supplementary Data 2/._Source_data_Supplementary_Figure_4d.xlsx
- Supplementary Data 2/Source_Data_Supplementary_Figure_yeats2_MO.xlsx
- __MACOSX/Supplementary Data 2/._Source_Data_Supplementary_Figure_yeats2_MO.xlsx
