# Supplementary material for: Genetic landscape of T cells identifies synthetic lethality for T-ALL
Source: Commun Biol. 2021 Oct 20;4:1201. doi: 10.1038/s42003-021-02694-x (PMC8528931; doi:10.1038/s42003-021-02694-x)
Supplement: Supplementary file 4 — Supplementary Data 2 [file 42003_2021_2694_MOESM4_ESM.zip › Supplementary Data 2/Source_data_Figure_5b.xlsx]

## Sheet: Sheet1
Figure 5b
rag1/gh ratios
Tunicamycin	Brefeldin A	Thasigargin	Phadienolide B	Mitoxantrone Dihydrochloride	NMD14	Doxorubin	Chr-6494	NU7026	Isoginkgetin	Eeyarrestatin	Etoposide	5-Fluorouracil	Nocodazole	DMSO
0.859771	1.3894	0.299932	0.685663	0.736914	0.784689	0.159881	0.00343407	0.93155	1.00544	1.17681	0.546608	2.20383	0.169097	1.19721
1.16195	0.918578	0.837909	0.63566	1.36933	0.965741	1.32766	1.00077	0.00328947	0.914104	1.47668	0.217191	1.88776	0.0759631	0.947741
0.935918	2.0818	0.52802	0.117578	0.880901	1.18669	1.39102	0.892102	1.35979	0.872185	1.27337	0.200638	1.24549	0	1.50355
0.75359	0.814673	1.09245	0.519672	1.60562	0.477535	0.00155119	0.752324	1.17023	0.586439	1.35719	0.00120385	1.65949	0.703704	1.57779
1.10258	2.05825	1.97305	0.229404	1.26109	0.819415	0.861688	0.473966	1.11989	0.5026	1.87362	0.424837	1.63453	0.00272628	1.74632
1.26087	0.739201	0.744675	0.797266	0.00241254	1.01501	1.43739	0.891189	1.15422	1.21547	1.94776	0.291372	1.42507	0.265193	1.69972
0.000630517	1.36573	1.17559	0.123388	1.39489	1.08588	1.46227	0.416172	0.00158983	0.608444	1.36252	0.130293	2.21316	0.245748	1.47218
0.926007	2.01671	0.405279	0.232862	1.01076	0.714079	0.00690184	1.01938	0.0078172	0.728366	0.926651	0.0249895	1.4981	0.00189753	1.50186
0.350699	0.0384488	0.600512	0.234632	1.35714	0.898561	0.084246	0.272916	0.974159	0.681914	1.07122	0.00333778	0.000536481	0.375202	1.37595
1.47113	1.04844	0.47002	0.790636	1.18403	0.917008	0.154069	1.02238	1.07026	0.883543	1.32815	0.00367782	1.23725	0.00108578	1.65318
1.61541	1.0095	0.345154	1.07624	1.24724	0.6913	1.3256	0.00039984	0.503791	0.836095	1.25222	0.113821	1.13437	0.705402	2.1337
0.849746	1.32592	0.783932	0.258032	0.000838223	0.905356	1.51544	0.999818	1.30438	0.793782	1.71476	0.00263466	2.06458	0.604634	1.69256
0.943368	0.776578	0.365534	1.03571	1.2532	1.04376	1.84343	0.247697	0.979948	0.38874	1.09036	0.365719	1.8237	0.00185644	1.52941
0.735597	1.16591	0.884528	0.863673	1.02429	0.770047	1.45107	0.13173	1.11087	0.493548	0.932618	0.0247276	1.30084	0.560694	0.928356
0.83062	1.43877	0.987179	0.588325	1.08261	0.998425	2.00915	0.00847182	1.9248	0.667829	1.44797	0.0567823	1.45756	0.270108	1.74749
0.741837	1.75039	0.961463	0.880562	1.13255	0.924868	1.51228	0.00733496	1.3823	0.358491	1.51662	0.00200401	1.39769	0.196084	1.53965
1.45799	1.19198	1.40804	1.28752	1.09932	0.634699	0.969286	0.299721	1.299	0.605591	1.1821	0.358298	0.00134635	0.234858	1.6655
0.818264	1.23004	0.100852	1.15318	0.485121	1.56536	0.0822575	0.17663	1.52676	1.19849	0.980671	0.00251678	2.20634	0.00459067	1.63761
1.02499	1.44086	0.169407	0.811329	1.26396	0.603089	1.65938		0	0.479989	1.57655	0.376011	1.359	1.04201	1.35269
1.80532	1.273	0.716447	1.04429	0.848275	0.832348	1.55026		1.21257	0.743854	0.992507	0.0585982	1.40486	0.286885	1.70795
1.86797	0.000489476	0.00601202	1.10548	0.971362	0.32052	1.51116		1.16919	1.32825	1.00214	0.00429352		0.648654	1.57303
1.61164	1.82231	1.03302	0.78828	1.05725	1.09039	0.709792		0	1.23638	1.21484	0.00274348		1.47086	1.32346
0.81938	1.57083	1.06634	0.661152	0.0027137	0.655808	1.5358		0.00171895	1.92669	1.03811	0.193842		0.00710771	2.24951
1.29911	1.90617	1.54315	0.649136	1.03183	1.17008	0.421258		1.14227	1.12219	1.42121	0.000852152		0.141839	1.23797
1.24357	0.672695	1.18009						0.264076					0.471068	1.77943
0.21249	0.872369	1.0775											0.55178	1.31404
1.31069	1.1444	1.25452											0.382441	1.14019
0.809293	1.12796	0.719461											1.63549	1.62136
1.46516	0.91814	1.01395											0.78096	1.48722
1.0347	0.00369276	0.888799											1.48746	1.73329
1.22511	0.430079	0.0729661											1.19942	1.84598
0.965372	1.89885	0.875307											0.952278	1.18778
													0.342709	1.22536
													0.00239808	1.36257
													1.3606	1.38263
														1.68565
														1.62136
														1.47656
														1.56738
														1.84558
														1.90366
														1.53792
														1.81643
														1.53809
														1.53931
														2.09071
														1.1613
														1.70859
														1.33099
														1.43953
														2.11812
														2.28925
														2.01499
														2.06764
														1.43611
														2.29441
														2.06256
														1.87634
														1.77372
														2.71132
														2.19371
														1.40328
														2.40887
														2.23428
														2.49286
														2.1309
														1.70459
														2.58458
														2.67565
														3.91875
														1.90318
														2.7836
														2.13073
														2.45148
														2.25057
														2.17212
														2.80441
														2.66652
														2.28024
														2.60753
														1.85905
														2.15352
														2.45936
														4.6298
														1.73792
														2.32119
														2.88343
														2.38629
														2.68876
														2.03114
														2.56561
														2.61583
														2.61422
														2.24987
														1.93101
														2.36953
														2.1001
														2.14691
														1.16765
														1.73086
														0.86855
														1.45928
														2.25166
														1.94042
														1.52487
														1.93537
														2.02843
														2.1267
														1.51241
														1.875
														1.81415
														1.73686
														1.29302
														1.38743
														1.85915
														1.55079
														1.94771
														1.63482
														1.41664
														1.38006
														1.61471
														2.08062
