# Supplementary material for: Genetic landscape of T cells identifies synthetic lethality for T-ALL
Source: Commun Biol. 2021 Oct 20;4:1201. doi: 10.1038/s42003-021-02694-x (PMC8528931; doi:10.1038/s42003-021-02694-x)
Supplement: Supplementary file 4 — Supplementary Data 2 [file 42003_2021_2694_MOESM4_ESM.zip › Supplementary Data 2/Source_data_Figure_9b.xlsx]

## Sheet: figure9b
FILE	TREATMENT	DAY	GFP+ AREA	FISH FOV	%.GFP.FISH	LOG2
2019Nov27	DMSO	D0	7598	359339	2.11444	0.0306434
2019Nov27	DMSO	D0	4773	343628	1.389	-0.575582
2019Nov27	DMSO	D0	4024	301765	1.33349	-0.634426
2019Nov27	DMSO	D0	4733	245600	1.92712	-0.103186
2019Nov27	DMSO	D0	14663	498891	2.93912	0.505753
2019Nov27	DMSO	D0	10126	397614	2.54669	0.298993
2019Nov27	DMSO	D0	11720	423855	2.7651	0.417699
2019Nov27	DMSO	D0	7575	397417	1.90606	-0.119038
2019Nov27	DMSO	D0	11560	528453	2.18752	0.0796636
2019Nov27	DMSO	D0	6877	385263	1.78501	-0.213695
2019Nov27	DMSO	D0	6792	357617	1.89924	-0.12421
2019Nov27	DMSO	D0	2286	190001	1.20315	-0.782812
2019Nov27	DMSO	D0	8475	333901	2.53818	0.294162
2019Jan11	DMSO	D0	7199	392774	1.83286	-0.175534
2019Jan11	DMSO	D0	6786	374459	1.81221	-0.191877
2019Jan11	DMSO	D0	7698	420555	1.83044	-0.177442
2019Jan11	DMSO	D0	16219	474329	3.41936	0.724094
2019Jan11	DMSO	D0	5480	288008	1.90272	-0.121564
2019Nov27	NU7	D0	7598	359339	2.11444	0.0306434
2019Nov27	NU7	D0	4773	343628	1.389	-0.575582
2019Nov27	NU7	D0	4024	301765	1.33349	-0.634426
2019Nov27	NU7	D0	4733	245600	1.92712	-0.103186
2019Nov27	NU7	D0	14663	498891	2.93912	0.505753
2019Nov27	NU7	D0	10126	397614	2.54669	0.298993
2019Nov27	NU7	D0	11720	423855	2.7651	0.417699
2019Nov27	NU7	D0	7575	397417	1.90606	-0.119038
2019Nov27	NU7	D0	11560	528453	2.18752	0.0796636
2019Nov27	NU7	D0	6877	385263	1.78501	-0.213695
2019Nov27	NU7	D0	6792	357617	1.89924	-0.12421
2019Nov27	NU7	D0	2286	190001	1.20315	-0.782812
2019Nov27	NU7	D0	8475	333901	2.53818	0.294162
2019Jan11	NU7	D0	7199	392774	1.83286	-0.175534
2019Jan11	NU7	D0	6786	374459	1.81221	-0.191877
2019Jan11	NU7	D0	7698	420555	1.83044	-0.177442
2019Jan11	NU7	D0	16219	474329	3.41936	0.724094
2019Jan11	NU7	D0	5480	288008	1.90272	-0.121564
2019Nov27	NU7 + PB	D0	7598	359339	2.11444	0.0306434
2019Nov27	NU7 + PB	D0	4773	343628	1.389	-0.575582
2019Nov27	NU7 + PB	D0	4024	301765	1.33349	-0.634426
2019Nov27	NU7 + PB	D0	4733	245600	1.92712	-0.103186
2019Nov27	NU7 + PB	D0	14663	498891	2.93912	0.505753
2019Nov27	NU7 + PB	D0	10126	397614	2.54669	0.298993
2019Nov27	NU7 + PB	D0	11720	423855	2.7651	0.417699
2019Nov27	NU7 + PB	D0	7575	397417	1.90606	-0.119038
2019Nov27	NU7 + PB	D0	11560	528453	2.18752	0.0796636
2019Nov27	NU7 + PB	D0	6877	385263	1.78501	-0.213695
2019Nov27	NU7 + PB	D0	6792	357617	1.89924	-0.12421
2019Nov27	NU7 + PB	D0	2286	190001	1.20315	-0.782812
2019Nov27	NU7 + PB	D0	8475	333901	2.53818	0.294162
2019Jan11	NU7 + PB	D0	7199	392774	1.83286	-0.175534
2019Jan11	NU7 + PB	D0	6786	374459	1.81221	-0.191877
2019Jan11	NU7 + PB	D0	7698	420555	1.83044	-0.177442
2019Jan11	NU7 + PB	D0	16219	474329	3.41936	0.724094
2019Jan11	NU7 + PB	D0	5480	288008	1.90272	-0.121564
2019Nov27	NU7 + THS	D0	7598	359339	2.11444	0.0306434
2019Nov27	NU7 + THS	D0	4773	343628	1.389	-0.575582
2019Nov27	NU7 + THS	D0	4024	301765	1.33349	-0.634426
2019Nov27	NU7 + THS	D0	4733	245600	1.92712	-0.103186
2019Nov27	NU7 + THS	D0	14663	498891	2.93912	0.505753
2019Nov27	NU7 + THS	D0	10126	397614	2.54669	0.298993
2019Nov27	NU7 + THS	D0	11720	423855	2.7651	0.417699
2019Nov27	NU7 + THS	D0	7575	397417	1.90606	-0.119038
2019Nov27	NU7 + THS	D0	11560	528453	2.18752	0.0796636
2019Nov27	NU7 + THS	D0	6877	385263	1.78501	-0.213695
2019Nov27	NU7 + THS	D0	6792	357617	1.89924	-0.12421
2019Nov27	NU7 + THS	D0	2286	190001	1.20315	-0.782812
2019Nov27	NU7 + THS	D0	8475	333901	2.53818	0.294162
2019Jan11	NU7 + THS	D0	7199	392774	1.83286	-0.175534
2019Jan11	NU7 + THS	D0	6786	374459	1.81221	-0.191877
2019Jan11	NU7 + THS	D0	7698	420555	1.83044	-0.177442
2019Jan11	NU7 + THS	D0	16219	474329	3.41936	0.724094
2019Jan11	NU7 + THS	D0	5480	288008	1.90272	-0.121564
2019Nov27	PB	D0	7598	359339	2.11444	0.0306434
2019Nov27	PB	D0	4773	343628	1.389	-0.575582
2019Nov27	PB	D0	4024	301765	1.33349	-0.634426
2019Nov27	PB	D0	4733	245600	1.92712	-0.103186
2019Nov27	PB	D0	14663	498891	2.93912	0.505753
2019Nov27	PB	D0	10126	397614	2.54669	0.298993
2019Nov27	PB	D0	11720	423855	2.7651	0.417699
2019Nov27	PB	D0	7575	397417	1.90606	-0.119038
2019Nov27	PB	D0	11560	528453	2.18752	0.0796636
2019Nov27	PB	D0	6877	385263	1.78501	-0.213695
2019Nov27	PB	D0	6792	357617	1.89924	-0.12421
2019Nov27	PB	D0	2286	190001	1.20315	-0.782812
2019Nov27	PB	D0	8475	333901	2.53818	0.294162
2019Jan11	PB	D0	7199	392774	1.83286	-0.175534
2019Jan11	PB	D0	6786	374459	1.81221	-0.191877
2019Jan11	PB	D0	7698	420555	1.83044	-0.177442
2019Jan11	PB	D0	16219	474329	3.41936	0.724094
2019Jan11	PB	D0	5480	288008	1.90272	-0.121564
2019Nov27	THS	D0	7598	359339	2.11444	0.0306434
2019Nov27	THS	D0	4773	343628	1.389	-0.575582
2019Nov27	THS	D0	4024	301765	1.33349	-0.634426
2019Nov27	THS	D0	4733	245600	1.92712	-0.103186
2019Nov27	THS	D0	14663	498891	2.93912	0.505753
2019Nov27	THS	D0	10126	397614	2.54669	0.298993
2019Nov27	THS	D0	11720	423855	2.7651	0.417699
2019Nov27	THS	D0	7575	397417	1.90606	-0.119038
2019Nov27	THS	D0	11560	528453	2.18752	0.0796636
2019Nov27	THS	D0	6877	385263	1.78501	-0.213695
2019Nov27	THS	D0	6792	357617	1.89924	-0.12421
2019Nov27	THS	D0	2286	190001	1.20315	-0.782812
2019Nov27	THS	D0	8475	333901	2.53818	0.294162
2019Jan11	THS	D0	7199	392774	1.83286	-0.175534
2019Jan11	THS	D0	6786	374459	1.81221	-0.191877
2019Jan11	THS	D0	7698	420555	1.83044	-0.177442
2019Jan11	THS	D0	16219	474329	3.41936	0.724094
2019Jan11	THS	D0	5480	288008	1.90272	-0.121564
2019Nov27	DMSO	D0	7598	359339	2.11444	0.0306434
2019Nov27	DMSO	D0	4773	343628	1.389	-0.575582
2019Nov27	DMSO	D0	4024	301765	1.33349	-0.634426
2019Nov27	DMSO	D0	4733	245600	1.92712	-0.103186
2019Nov27	DMSO	D0	14663	498891	2.93912	0.505753
2019Nov27	DMSO	D0	10126	397614	2.54669	0.298993
2019Nov27	DMSO	D0	11720	423855	2.7651	0.417699
2019Nov27	DMSO	D0	7575	397417	1.90606	-0.119038
2019Nov27	DMSO	D0	11560	528453	2.18752	0.0796636
2019Nov27	DMSO	D0	6877	385263	1.78501	-0.213695
2019Nov27	DMSO	D0	6792	357617	1.89924	-0.12421
2019Nov27	DMSO	D0	2286	190001	1.20315	-0.782812
2019Nov27	DMSO	D0	8475	333901	2.53818	0.294162
2019Jan11	DMSO	D07	29339	520270	5.63919	1.44586
2019Nov27	DMSO	D07	26131	522715	4.99909	1.27204
2019Jan11	DMSO	D07	22271	509575	4.3705	1.07817
2019Jan11	DMSO	D07	16627	497841	3.33982	0.69014
2019Jan11	DMSO	D07	15251	480905	3.17131	0.615449
2019Nov27	DMSO	D14	15715	407248	3.85883	0.898532
2019Nov27	DMSO	D14	17362	439230	3.95283	0.933254
2019Nov27	DMSO	D14	42683	662748	6.44031	1.6375
2019Nov27	DMSO	D14	25971	527985	4.91889	1.2487
2019Nov27	DMSO	D14	24832	411178	6.03923	1.54473
2019Jan11	DMSO	D0	7199	392774	1.83286	-0.175534
2019Jan11	DMSO	D0	6786	374459	1.81221	-0.191877
2019Jan11	DMSO	D0	7698	420555	1.83044	-0.177442
2019Jan11	DMSO	D0	16219	474329	3.41936	0.724094
2019Jan11	DMSO	D0	5480	288008	1.90272	-0.121564
2019Nov27	DMSO	D07	14243	405652	3.51114	0.762308
2019Nov27	DMSO	D07	12510	397192	3.14961	0.605543
2019Jan11	DMSO	D07	10736	353914	3.03351	0.551355
2019Nov27	DMSO	D07	9255	359560	2.57398	0.31437
2019Nov27	DMSO	D07	5960	270553	2.2029	0.0897703
2019Jan11	DMSO	D14	26526	544127	4.87496	1.23576
2019Jan11	DMSO	D14	15447	369271	4.18311	1.01494
2019Jan11	DMSO	D14	30796	608697	5.05933	1.28932
2019Jan11	DMSO	D14	28395	515809	5.50494	1.4111
2019Jan11	DMSO	D14	27501	531496	5.17426	1.32172
2019Jan11	DMSO	D21	30518	594949	5.12952	1.30919
2019Jan11	DMSO	D21	45227	628707	7.19365	1.79709
2019Jan11	DMSO	D21	46753	730665	6.39869	1.62815
2019Jan11	DMSO	D21	48883	697650	7.00681	1.75913
2019Jan11	DMSO	D21	45989	776598	5.92185	1.51642
2019Oct18	DMSO	D07	0.026	0.373	6.97051	1.75163
2019Oct18	DMSO	D07	0.023	0.372	6.1828	1.57863
2019Oct18	DMSO	D07	0.019	0.313	6.07029	1.55213
2019Oct18	DMSO	D07	0.018	0.361	4.98615	1.2683
2019Oct18	DMSO	D07	0.017	0.299	5.68562	1.45769
2019Oct18	DMSO	D07	0.016	0.265	6.03774	1.54438
2019Oct18	DMSO	D07	0.016	0.322	4.96894	1.26331
2019Oct18	DMSO	D14	0.017	0.346	4.91329	1.24706
2019Oct18	DMSO	D14	0.016	0.352	4.54545	1.13479
2019Oct18	DMSO	D14	0.025	0.395	6.32911	1.61237
2019Oct18	DMSO	D14	0.018	0.361	4.98615	1.2683
2019Oct18	DMSO	D14	0.015	0.355	4.22535	1.02944
2019Oct18	DMSO	D14	0.026	0.405	6.41975	1.63289
2019Oct18	DMSO	D14	0.015	0.363	4.13223	0.99729
2019Oct18	DMSO	D14	0.023	0.382	6.02094	1.54036
2019Oct18	DMSO	D21	0.024	0.577	4.15945	1.00676
2019Oct18	DMSO	D21	0.023	0.567	4.05644	0.970582
2019Oct18	DMSO	D21	0.019	0.577	3.29289	0.669725
2019Oct18	DMSO	D21	0.021	0.49	4.28571	1.0499
2019Oct18	DMSO	D21	0.023	0.588	3.91156	0.918115
2019Oct18	DMSO	D21	0.025	0.585	4.2735	1.04579
2019Oct18	DMSO	D21	0.019	0.557	3.41113	0.720619
2019Oct18	DMSO	D21	0.018	0.492	3.65854	0.821636
2019Oct18	DMSO	D21	0.017	0.473	3.59408	0.795992
2019Oct18	DMSO	D21	0.019	0.534	3.55805	0.781457
2019Oct18	DMSO	D21	0.016	0.504	3.1746	0.616945
2019Oct18	NU7 + PB	D07	0.009	0.294	3.06122	0.564478
2019Oct18	NU7 + PB	D07	0.0001	0.261	0.0383142	-5.75561
2019Oct18	NU7 + PB	D07	0.006	0.409	1.46699	-0.496769
2019Oct18	NU7 + PB	D07	0.007	0.264	2.65152	0.357186
2019Oct18	NU7 + PB	D07	0.011	0.29	3.7931	0.873748
2019Oct18	NU7 + PB	D07	0.014	0.348	4.02299	0.958637
2019Oct18	NU7 + PB	D07	0.002	0.254	0.787402	-1.39446
2019Oct18	NU7 + PB	D07	0.006	0.27	2.22222	0.102372
2019Oct18	NU7 + PB	D14	0.002	0.325	0.615385	-1.75007
2019Oct18	NU7 + PB	D14	0.00013	0.234	0.0555556	-5.21956
2019Oct18	NU7 + PB	D14	0.005	0.315	1.5873	-0.383055
2019Oct18	NU7 + PB	D14	0.006	0.343	1.74927	-0.242877
2019Oct18	NU7 + PB	D14	0.0001	0.258	0.0387597	-5.73893
2019Oct18	NU7 + PB	D14	0.002	0.355	0.56338	-1.87745
2019Oct18	NU7 + PB	D21	0.01	0.526	1.90114	-0.122765
2019Oct18	NU7 + PB	D21	0.012	0.446	2.69058	0.378288
2019Oct18	NU7 + PB	D21	0.009	0.491	1.83299	-0.175429
2019Oct18	NU7 + PB	D21	0.00027	0.359	0.0752089	-4.78258
2019Oct18	NU7 + PB	D21	0.005	0.413	1.21065	-0.773844
2019Oct18	NU7 + THS	D07	0.005	0.278	1.79856	-0.202788
2019Oct18	NU7 + THS	D07	0.007	0.279	2.50896	0.277459
2019Oct18	NU7 + THS	D07	0.01	0.286	3.4965	0.756282
2019Oct18	NU7 + THS	D07	0.008	0.243	3.29218	0.669413
2019Oct18	NU7 + THS	D07	0.004	0.274	1.45985	-0.503807
2019Oct18	NU7 + THS	D07	0.00055	0.262	0.209924	-3.30169
2019Oct18	NU7 + THS	D07	0.00083	0.318	0.261006	-2.98747
2019Oct18	NU7 + THS	D07	0.005	0.29	1.72414	-0.263756
2019Oct18	NU7 + THS	D07	0.007	0.306	2.28758	0.144193
2019Oct18	NU7 + THS	D14	0.006	0.313	1.91693	-0.110831
2019Oct18	NU7 + THS	D14	0.005	0.304	1.64474	-0.331774
2019Oct18	NU7 + THS	D14	0.00088	0.319	0.275862	-2.90761
2019Oct18	NU7 + THS	D14	0.001	0.334	0.299401	-2.78948
2019Oct18	NU7 + THS	D14	0.006	0.292	2.05479	-0.0106366
2019Oct18	NU7 + THS	D14	0.008	0.357	2.2409	0.114445
2019Oct18	NU7 + THS	D14	0.005	0.287	1.74216	-0.248753
2019Oct18	NU7 + THS	D14	0.005	0.234	2.13675	0.0457888
2019Oct18	NU7 + THS	D14	0.009	0.262	3.43511	0.730727
2019Oct18	NU7 + THS	D21	0.00044	0.373	0.117962	-4.13323
2019Oct18	NU7 + THS	D21	0.00062	0.464	0.133621	-3.95342
2019Oct18	NU7 + THS	D21	0.005	0.364	1.37363	-0.591641
2019Oct18	NU7 + THS	D21	0.01	0.529	1.89036	-0.13097
2019Oct18	NU7 + THS	D21	0.009	0.468	1.92308	-0.106214
2019Oct18	NU7 + THS	D21	0.007	0.4	1.75	-0.242276
2019Oct18	NU7 + THS	D21	0.005	0.498	1.00402	-1.04385
2019Oct18	NU7 + THS	D21	0.007	0.387	1.80879	-0.194609
2019Oct18	NU7 + THS	D21	0.005	0.473	1.05708	-0.969543
2019Oct18	PB	D07	0.0604	0.4948	12.2069	2.56
2019Oct18	PB	D07	0.0299518	0.3171	9.44552	2.19
2019Oct18	PB	D07	0.0189153	0.3858	4.90288	1.244
2019Oct18	PB	D07	0.0181358	0.5914	3.06658	0.567
2019Oct18	PB	D07	0.00994566	0.3788	2.62557	0.343
2019Oct18	PB	D07	0.0120495	0.4977	2.42105	0.226
2019Oct18	PB	D07	0.00545832	0.5559	0.981888	-1.076
2019Oct18	PB	D14	0.0699458	0.573	12.2069	2.56
2019Oct18	PB	D14	0.0419476	0.4441	9.44552	2.19
2019Oct18	PB	D14	0.0281703	0.5838	4.82534	1.221
2019Oct18	PB	D14	0.017593	0.4647	3.78589	0.871
2019Oct18	PB	D14	0.00629546	0.5083	1.23853	-0.741
2019Oct18	PB	D14	0.00558297	0.4657	1.19883	-0.788
2019Oct18	PB	D14	0.0038399	0.3241	1.18479	-0.805
2019Oct18	PB	D21	0.0371327	0.4976	7.46235	1.85
2019Oct18	PB	D21	0.0297601	0.4069	7.31385	1.821
2019Oct18	PB	D21	0.0335584	0.5575	6.01945	1.54
2019Oct18	PB	D21	0.0197582	0.3917	5.04422	1.285
2019Oct18	PB	D21	0.0259252	0.5343	4.85217	1.229
2019Oct18	PB	D21	0.0111868	0.3832	2.91932	0.496
2019Oct18	PB	D21	0.00295004	0.4777	0.617551	-1.745
2019Oct18	THS	D07	0.0462033	0.3943	11.7178	2.501
2019Oct18	THS	D07	0.0265416	0.4021	6.60075	1.673
2019Oct18	THS	D07	0.0187879	0.3189	5.89148	1.509
2019Oct18	THS	D07	0.0192501	0.335	5.74629	1.473
2019Oct18	THS	D07	0.017481	0.3704	4.71949	1.189
2019Oct18	THS	D07	0.0190664	0.4297	4.43714	1.1
2019Oct18	THS	D07	0.00840868	0.4384	1.91804	-0.11
2019Oct18	THS	D14	0.0366913	0.4809	7.62972	1.882
2019Oct18	THS	D14	0.036236	0.491	7.38005	1.834
2019Oct18	THS	D14	0.0256029	0.544	4.70642	1.185
2019Oct18	THS	D14	0.0189973	0.5423	3.5031	0.759
2019Oct18	THS	D14	0.0128851	0.5042	2.55554	0.304
2019Oct18	THS	D14	0.00526886	0.5475	0.962348	-1.105
2019Oct18	THS	D14	0.0036085	0.461	0.782754	-1.403
2019Oct18	THS	D21	0.00251103	0.5343	0.469967	-2.139
2019Oct18	THS	D21	0.0313455	0.5585	5.61245	1.439
2019Oct18	THS	D21	0.0223091	0.4566	4.88592	1.239
2019Oct18	THS	D21	0.0267598	0.5627	4.75561	1.2
2019Oct18	THS	D21	0.0274016	0.5798	4.72604	1.191
2019Oct18	THS	D21	0.0120017	0.3639	3.29809	0.672
2019Oct18	THS	D21	0.00463485	0.5396	0.858941	-1.269
2019Oct18	NU7	D07	0.0349493	0.3393	10.3004	2.315
2019Oct18	NU7	D07	0.0284245	0.55	5.16809	1.32
2019Oct18	NU7	D07	0.01706	0.3482	4.89949	1.243
2019Oct18	NU7	D07	0.0227157	0.4646	4.88931	1.24
2019Oct18	NU7	D07	0.0256076	0.5252	4.87577	1.236
2019Oct18	NU7	D07	0.014048	0.4968	2.8277	0.45
2019Oct18	NU7	D07	0.0125943	0.526	2.39434	0.21
2019Oct18	NU7	D14	0.0568226	0.5652	10.0535	2.28
2019Oct18	NU7	D14	0.0221617	0.4318	5.13239	1.31
2019Oct18	NU7	D14	0.0201019	0.414	4.85554	1.23
2019Oct18	NU7	D14	0.0206963	0.4355	4.75232	1.199
2019Oct18	NU7	D14	0.0157207	0.4675	3.36272	0.7
2019Oct18	NU7	D14	0.0116004	0.4018	2.88712	0.48
2019Oct18	NU7	D14	0.00313876	0.5037	0.623141	-1.732
2019Oct18	NU7	D21	0.0187018	0.3559	5.25478	1.344
2019Oct18	NU7	D21	0.022968	0.45	5.10401	1.302
2019Oct18	NU7	D21	0.0195842	0.4025	4.86564	1.233
2019Oct18	NU7	D21	0.0134996	0.3288	4.10571	0.988
2019Oct18	NU7	D21	0.00934393	0.3606	2.59122	0.324
2019Oct18	NU7	D21	0.0080456	0.5051	1.59287	-0.378
2019Oct18	NU7	D21	0.00321972	0.3566	0.902895	-1.197
