# Supplementary material for: Genetic landscape of T cells identifies synthetic lethality for T-ALL
Source: Commun Biol. 2021 Oct 20;4:1201. doi: 10.1038/s42003-021-02694-x (PMC8528931; doi:10.1038/s42003-021-02694-x)
Supplement: Supplementary file 4 — Supplementary Data 2 [file 42003_2021_2694_MOESM4_ESM.zip › Supplementary Data 2/Source_data_Figure_9d.xlsx]

## Sheet: Sheet1
FILE	TREATMENT	DAY	GFP+ AREA	FISH FOV	%.GFP.FISH
2019OCT15	DMSO	D0	0.22	0.418	52.6316
2019OCT15	DMSO	D0	0.26	0.636	40.8805
2019OCT15	DMSO	D07	0.329	0.479	68.6848
2019OCT15	DMSO	D07	0.429	0.673	63.7444
2019OCT15	DMSO	D07	0.035	0.932	3.75536
2019OCT15	DMSO	D14	0.289	0.514	56.2257
2019DEC23	DMSO	D14	0.233	0.449	51.8931
2019DEC23	DMSO	D14	0.238	0.594	40.0673
2019DEC23	DMSO	D21	0.233	0.433	53.8106
2019OCT15	DMSO	D07	0.008	0.326	2.45399
2019NOV27	DMSO	D14	0.073	1.194	6.1139
2019OCT15	DMSO	D14	0.022	0.421	5.22565
2019NOV27	DMSO	D14	0.056	1.257	4.45505
2019DEC23	DMSO	D21	0.193	0.475	40.6316
2019OCT15	DMSO	D21	0.25	0.677	36.9276
2019AUG6	DMSO	D21	0.09	1.189	7.56939
2019NOV27	DMSO	D21	0.084	1.323	6.34921
2019AUG6	DMSO	D21	0.061	1.012	6.02767
2019OCT15	DMSO	D0	0.015	0.587	2.55537
2019OCT15	DMSO	D0	0.01	0.399	2.50627
2019OCT15	DMSO	D0	0.012	0.481	2.4948
2019OCT15	DMSO	D0	0.013	0.544	2.38971
2019OCT15	DMSO	D0	0.008	0.513	1.55945
2019OCT15	DMSO	D0	0.009	0.825	1.09091
2019OCT15	DMSO	D0	0.002	0.271	0.738007
2019OCT15	DMSO	D0	0.004	0.548	0.729927
2019OCT15	DMSO	D0	0.002	0.309	0.647249
2019OCT15	DMSO	D0	0.004	0.696	0.574713
2019OCT15	DMSO	D0	0.005	0.917	0.545256
2019OCT15	DMSO	D07	0.014	1.09	1.2844
2019OCT15	DMSO	D07	0.007	0.595	1.17647
2019OCT15	DMSO	D07	0.006	0.611	0.981997
2019OCT15	DMSO	D07	0.006	0.675	0.888889
2019OCT15	DMSO	D07	0.007	0.83	0.843373
2019OCT15	DMSO	D07	0.004	0.592	0.675676
2019AUG6	DMSO	D14	0.038	0.894	4.25056
2019NOV27	DMSO	D14	0.043	1.125	3.82222
2019OCT15	DMSO	D14	0.014	0.464	3.01724
2019OCT15	DMSO	D14	0.02	0.717	2.7894
2019DEC23	DMSO	D14	0.024	0.878	2.73349
2019OCT15	DMSO	D14	0.025	0.956	2.61506
2019DEC23	DMSO	D14	0.029	1.265	2.29249
2019OCT15	DMSO	D14	0.012	0.536	2.23881
2019DEC23	DMSO	D14	0.018	0.804	2.23881
2019NOV27	DMSO	D14	0.017	0.761	2.2339
2019NOV27	DMSO	D21	0.072	1.199	6.005
2019NOV27	DMSO	D21	0.078	1.374	5.67686
2019AUG6	DMSO	D21	0.06	1.081	5.55042
2019DEC23	DMSO	D21	0.049	0.904	5.42035
2019AUG6	DMSO	D21	0.047	0.897	5.23969
2019OCT15	DMSO	D21	0.053	1.07	4.95327
2019AUG6	DMSO	D21	0.051	1.074	4.7486
2019DEC23	DMSO	D21	0.054	1.204	4.48505
2019DEC23	DMSO	D21	0.038	0.93	4.08602
2019OCT15	DMSO	D21	0.043	1.133	3.79523
2019OCT15	DMSO	D0	0.002	0.427	0.468384
2019OCT15	DMSO	D0	0.003	0.909	0.330033
2019OCT15	DMSO	D0	0.0004	0.475	0.0842105
2019OCT15	DMSO	D0	0.000175	1.03	0.0169903
2019OCT15	DMSO	D07	0.003	0.466	0.643777
2019OCT15	DMSO	D07	0.003	0.573	0.52356
2019OCT15	DMSO	D07	0.004	0.913	0.438116
2019OCT15	DMSO	D07	0.002	0.498	0.401606
2019OCT15	DMSO	D07	0.002	0.532	0.37594
2019OCT15	DMSO	D07	0.002	0.674	0.296736
2019OCT15	DMSO	D07	0.00069	0.644	0.107143
2019OCT15	THS	D0	0.226	0.345	65.5072
2019DEC23	THS	D0	0.014	0.737	1.89959
2019DEC23	THS	D0	0.008	0.451	1.77384
2019OCT15	THS	D0	0.013	0.79	1.64557
2019DEC23	THS	D0	0.008	0.509	1.57171
2019DEC23	THS	D0	0.01	0.659	1.51745
2019DEC23	THS	D0	0.006	0.459	1.30719
2019DEC23	THS	D0	0.003	0.232	1.2931
2019OCT15	THS	D0	0.008	0.708	1.12994
2019OCT15	THS	D0	0.009	0.848	1.06132
2019DEC23	THS	D0	0.003	0.306	0.980392
2019OCT15	THS	D0	0.005	0.523	0.956023
2019OCT15	THS	D07	0.023	0.62	3.70968
2019DEC23	THS	D07	0.039	1.323	2.94785
2019OCT15	THS	D07	0.013	0.538	2.41636
2019OCT15	THS	D07	0.015	0.711	2.1097
2019OCT15	THS	D07	0.012	0.59	2.0339
2019OCT15	THS	D07	0.011	0.627	1.75439
2019DEC23	THS	D07	0.007	0.406	1.72414
2019OCT15	THS	D07	0.013	0.881	1.4756
2019DEC23	THS	D07	0.009	0.724	1.24309
2019OCT15	THS	D07	0.009	0.803	1.1208
2019OCT15	THS	D07	0.008	0.718	1.11421
2019OCT15	THS	D07	0.005	0.457	1.09409
2019OCT15	THS	D07	0.013	1.279	1.01642
2019DEC23	THS	D07	0.006	0.644	0.931677
2019OCT15	THS	D07	0.005	0.565	0.884956
2019DEC23	THS	D14	0.054	1.4623	3.69281
2019DEC23	THS	D14	0.04	1.179	3.39271
2019DEC23	THS	D14	0.027	0.81	3.33333
2019OCT15	THS	D14	0.025	0.844	2.96209
2019DEC23	THS	D14	0.028	0.974	2.87474
2019DEC23	THS	D14	0.018	0.643	2.79938
2019OCT15	THS	D14	0.016	0.615	2.60163
2019OCT15	THS	D14	0.016	0.64	2.5
2019OCT15	THS	D14	0.016	0.666	2.4024
2019DEC23	THS	D14	0.012	0.551	2.17786
2019DEC23	THS	D14	0.009	0.468	1.92308
2019DEC23	THS	D14	0.01	0.561	1.78253
2019DEC23	THS	D14	0.013	0.73	1.78082
2019DEC23	THS	D14	0.01	0.623	1.60514
2019DEC23	THS	D14	0.004	0.311	1.28617
2019DEC23	THS	D21	0.039	1.285	3.03502
2019OCT15	THS	D21	0.022	0.813	2.70603
2019OCT15	THS	D21	0.017	0.656	2.59146
2019DEC23	THS	D21	0.006	0.322	1.86335
2019OCT15	THS	D21	0.011	0.608	1.80921
2019OCT15	THS	D21	0.008	0.452	1.76991
2019OCT15	THS	D21	0.011	0.667	1.64918
2019DEC23	THS	D21	0.01	0.621	1.61031
2019OCT15	THS	D21	0.012	0.781	1.53649
2019DEC23	THS	D21	0.006	0.402	1.49254
2019OCT15	THS	D21	0.012	0.943	1.27253
2019OCT15	THS	D21	0.013	1.319	0.985595
2019OCT15	THS	D21	0.007	0.742	0.943396
2019OCT15	THS	D21	0.007	0.75	0.933333
2019OCT15	THS	D21	0.004	0.581	0.688468
2019NOV27	DMSO	D07	0.047	1.079	4.35589
2019DEC23	DMSO	D14	0.025	1.197	2.08855
2019AUG6	DMSO	D14	0.015	0.786	1.9084
2019AUG6	DMSO	D14	0.014	0.903	1.55039
2019NOV27	DMSO	D21	0.035	0.949	3.68809
2019DEC23	DMSO	D21	0.06	1.711	3.50672
2019DEC23	DMSO	D21	0.05	1.479	3.38066
2019NOV27	DMSO	D07	0.042	1.217	3.45111
2019NOV27	DMSO	D07	0.038	1.139	3.33626
2019NOV27	DMSO	D14	0.02	1.326	1.5083
2019AUG6	DMSO	D14	0.014	1.014	1.38067
2019DEC23	DMSO	D21	0.037	1.18	3.13559
2019NOV27	DMSO	D0	0.027	1.386	1.94805
2019NOV27	DMSO	D0	0.014	1.132	1.23675
2019NOV27	DMSO	D07	0.022	1.16	1.89655
2019NOV27	DMSO	D07	0.007	0.772	0.906736
2019OCT15	DMSO	D14	0.007	0.572	1.22378
2019AUG6	DMSO	D14	0.01	0.824	1.21359
2019OCT15	DMSO	D14	0.01	0.931	1.07411
2019OCT15	DMSO	D21	0.015	0.576	2.60417
2019DEC23	DMSO	D21	0.024	0.962	2.4948
2019OCT15	DMSO	D21	0.012	0.492	2.43902
2019OCT15	DMSO	D21	0.011	0.584	1.88356
2019NOV27	DMSO	D0	0.004	0.989	0.404449
2019NOV27	DMSO	D0	0.002	0.775	0.258065
2019NOV27	DMSO	D0	0.00028	0.797	0.0351317
2019NOV27	DMSO	D07	0.006	1.185	0.506329
2019NOV27	DMSO	D07	0.003	0.823	0.36452
2019NOV27	DMSO	D07	0.002	1.029	0.194363
2019NOV27	NU7 + PB	D0	0.068	1.294	5.25502
2019NOV27	NU7 + PB	D0	0.048	1.087	4.41582
2019NOV27	NU7 + PB	D0	0.042	0.997	4.21264
2019NOV27	NU7 + PB	D0	0.04	0.985	4.06091
2019NOV27	NU7 + PB	D0	0.032	1.438	2.22531
2019NOV27	NU7 + PB	D07	0.031	0.98	3.16327
2019NOV27	NU7 + PB	D07	0.026	0.972	2.6749
2019NOV27	NU7 + PB	D07	0.034	1.332	2.55255
2019NOV27	NU7 + PB	D07	0.023	1.015	2.26601
2019NOV27	NU7 + PB	D07	0.022	1.275	1.72549
2019NOV27	NU7 + PB	D07	0.011	1.205	0.912863
2019NOV27	NU7 + PB	D07	0.003	0.789	0.380228
2019NOV27	NU7 + PB	D14	0.011	0.628	1.75159
2019NOV27	NU7 + PB	D14	0.01	0.678	1.47493
2019NOV27	NU7 + PB	D14	0.015	1.222	1.2275
2019NOV27	NU7 + PB	D14	0.009	1.082	0.831793
2019NOV27	NU7 + PB	D14	0.007	0.934	0.749465
2019NOV27	NU7 + PB	D14	0.008	1.137	0.703606
2019NOV27	NU7 + PB	D21	0.014	0.801	1.74782
2019NOV27	NU7 + PB	D21	0.01	0.952	1.05042
2019NOV27	NU7 + PB	D0	0.007	1.312	0.533537
2019NOV27	NU7 + PB	D0	0.001	0.785	0.127389
2019NOV27	NU7 + PB	D0	0.001	1.044	0.0957854
2019NOV27	NU7 + PB	D0	0.00069	0.771	0.0894942
2019NOV27	NU7 + PB	D0	0.00059	0.66	0.0893939
2019NOV27	NU7 + PB	D07	0.003	0.877	0.342075
2019NOV27	NU7 + PB	D07	0.002	0.835	0.239521
2019NOV27	NU7 + PB	D07	0.002	1.214	0.164745
2019NOV27	NU7 + PB	D14	0.006	1.208	0.496689
2019NOV27	NU7 + PB	D14	0.003	0.891	0.3367
2019NOV27	NU7 + THS	D0	0.036	1.266	2.8436
2019NOV27	NU7 + THS	D0	0.027	1.029	2.62391
2019NOV27	NU7 + THS	D0	0.014	1.14	1.22807
2019NOV27	NU7 + THS	D0	0.013	1.196	1.08696
2019NOV27	NU7 + THS	D07	0.023	1.22	1.88525
2019NOV27	NU7 + THS	D07	0.019	1.024	1.85547
2019NOV27	NU7 + THS	D07	0.018	1.198	1.5025
2019NOV27	NU7 + THS	D14	0.014	1.102	1.27042
2019NOV27	NU7 + THS	D14	0.008	0.929	0.861141
2019NOV27	NU7 + THS	D21	0.034	1.175	2.89362
2019NOV27	NU7 + THS	D21	0.013	1.013	1.28332
2019NOV27	NU7 + THS	D21	0.007	0.74	0.945946
2019NOV27	NU7 + THS	D21	0.009	1.094	0.822669
2019NOV27	NU7 + THS	D21	0.007	1.033	0.677638
2019NOV27	NU7 + THS	D21	0.009	1.644	0.547445
2019NOV27	NU7 + THS	D21	0.006	1.383	0.433839
2019NOV27	NU7 + THS	D21	0.004	1.077	0.371402
2019NOV27	NU7 + THS	D21	0.004	1.106	0.361664
2019NOV27	NU7 + THS	D0	0.008	1.052	0.760456
2019NOV27	NU7 + THS	D0	0.007	1.168	0.599315
2019NOV27	NU7 + THS	D0	0.004	0.928	0.431034
2019NOV27	NU7 + THS	D0	0.00089	0.587	0.151618
2019NOV27	NU7 + THS	D0	0.001	0.833	0.120048
2019NOV27	NU7 + THS	D07	0.009	0.898	1.00223
2019NOV27	NU7 + THS	D07	0.008	1.441	0.55517
2019NOV27	NU7 + THS	D07	0.005	1.1	0.454545
2019NOV27	NU7 + THS	D07	0.00091	0.627	0.145136
2019NOV27	NU7 + THS	D07	0.001	0.924	0.108225
2019NOV27	NU7 + THS	D07	0.00023	0.835	0.0275449
2019NOV27	NU7 + THS	D14	0.008	1.029	0.777454
2019NOV27	NU7 + THS	D14	0.01	1.339	0.746826
2019NOV27	NU7 + THS	D14	0.006	1.27	0.472441
2019NOV27	NU7 + THS	D14	0.003	0.914	0.328228
2019NOV27	NU7 + THS	D14	0.001	0.709	0.141044
2019NOV27	NU7 + THS	D14	0.00099	0.891	0.111111
2019NOV27	NU7 + THS	D14	0.00062	0.894	0.0693512
2019DEC23	DMSO	D0	0.053	0.392	13.5204
2019DEC23	DMSO	D0	0.033	0.358	9.21788
2019DEC23	DMSO	D0	0.013	0.273	4.7619
2019DEC23	DMSO	D0	0.071	1.642	4.324
2019DEC23	DMSO	D07	0.152	0.386	39.3782
2019DEC23	DMSO	D07	0.098	0.476	20.5882
2019DEC23	DMSO	D07	0.082	1.312	6.25
2019DEC23	DMSO	D0	0.021	0.53	3.96226
2019DEC23	DMSO	D0	0.014	0.376	3.7234
2019DEC23	DMSO	D07	0.023	1.132	2.0318
2019DEC23	DMSO	D0	0.034	1.236	2.75081
2019DEC23	DMSO	D0	0.00064	0.062	1.03226
2019DEC23	DMSO	D0	0.006	0.64	0.9375
2019DEC23	DMSO	D0	0.005	0.565	0.884956
2019DEC23	DMSO	D07	0.03	1.948	1.54004
2019DEC23	DMSO	D07	0.011	0.794	1.38539
2019DEC23	DMSO	D07	0.013	1.081	1.20259
2019DEC23	DMSO	D07	0.008	0.738	1.08401
2019DEC23	DMSO	D07	0.003	0.39	0.769231
2019DEC23	DMSO	D07	0.002	0.265	0.754717
2019DEC23	DMSO	D07	0.005	0.759	0.658762
2019DEC23	DMSO	D0	0.004	1.03	0.38835
2019DEC23	DMSO	D0	0.002	0.838	0.238663
2019DEC23	DMSO	D0	0.00025	0.164	0.152439
2019DEC23	DMSO	D0	0.00095	0.626	0.151757
2019DEC23	DMSO	D07	0.003	0.73	0.410959
2019DEC23	DMSO	D07	0.00076	0.286	0.265734
2019DEC23	DMSO	D14	0.019	1.887	1.00689
2019DEC23	DMSO	D14	0.01	1.058	0.94518
2019OCT15	DMSO	D14	0.003	0.329	0.911854
2019OCT15	DMSO	D14	0.004	0.606	0.660066
2019AUG6	DMSO	D14	0.004	0.63	0.634921
2019OCT15	DMSO	D14	0.003	0.503	0.596421
2019NOV27	DMSO	D14	0.004	0.748	0.534759
2019OCT15	DMSO	D14	0.004	0.841	0.475624
2019DEC23	DMSO	D14	0.004	0.943	0.424178
2019DEC23	DMSO	D14	0.003	0.731	0.410397
2019OCT15	DMSO	D14	0.002	0.51	0.392157
2019NOV27	DMSO	D14	0.005	1.34	0.373134
2019NOV27	DMSO	D14	0.003	0.909	0.330033
2019OCT15	DMSO	D21	0.015	1.032	1.45349
2019OCT15	DMSO	D21	0.012	1.03	1.16505
2019OCT15	DMSO	D21	0.011	1.074	1.02421
2019AUG6	DMSO	D21	0.011	1.233	0.892133
2019OCT15	DMSO	D21	0.009	1.113	0.808625
2019NOV27	DMSO	D21	0.006	0.871	0.688863
2019OCT15	DMSO	D21	0.005	0.821	0.609013
2019OCT15	DMSO	D21	0.006	1.006	0.596421
2019OCT15	DMSO	D21	0.003	0.564	0.531915
2019NOV27	DMSO	D21	0.007	1.333	0.525131
2019NOV27	DMSO	D21	0.007	1.358	0.515464
2019OCT15	DMSO	D21	0.004	0.881	0.45403
2019OCT15	DMSO	D21	0.003	0.69	0.434783
2019DEC23	NU7 + PB	D0	0.016	0.405	3.95062
2019DEC23	NU7 + PB	D0	0.043	1.229	3.49878
2019DEC23	NU7 + PB	D0	0.012	0.429	2.7972
2019DEC23	NU7 + PB	D0	0.017	0.677	2.51108
2019DEC23	NU7 + PB	D0	0.012	0.502	2.39044
2019DEC23	NU7 + PB	D07	0.002	0.0702	2.849
2019DEC23	NU7 + PB	D07	0.007	0.947	0.739176
2019DEC23	NU7 + PB	D07	0.003	0.509	0.589391
2019DEC23	NU7 + PB	D14	0.015	0.532	2.81955
2019DEC23	NU7 + PB	D14	0.017	1.262	1.34707
2019DEC23	NU7 + PB	D0	0.005	0.264	1.89394
2019DEC23	NU7 + PB	D0	0.002	0.253	0.790514
2019DEC23	NU7 + PB	D0	0.00087	0.216	0.402778
2019DEC23	NU7 + PB	D0	0.00072	0.299	0.240803
2019DEC23	NU7 + PB	D0	0.002	0.856	0.233645
2019DEC23	NU7 + PB	D0	0.00056	0.409	0.136919
2019DEC23	NU7 + PB	D0	0.00071	0.537	0.132216
2019DEC23	NU7 + PB	D0	0.00023	0.288	0.0798611
2019DEC23	NU7 + PB	D07	0.00075	0.235	0.319149
2019DEC23	NU7 + PB	D07	0.00075	0.332	0.225904
2019DEC23	NU7 + PB	D07	0.00082	0.37	0.221622
2019DEC23	NU7 + PB	D07	0.001	0.453	0.220751
2019DEC23	NU7 + PB	D07	0.001	0.454	0.220264
2019DEC23	NU7 + PB	D07	0.00061	0.337	0.181009
2019DEC23	NU7 + PB	D14	0.002	0.48	0.416667
2019DEC23	NU7 + PB	D14	0.002	0.482	0.414938
2019DEC23	NU7 + PB	D14	0.002	0.558	0.358423
2019DEC23	NU7 + PB	D14	0.00056	0.527	0.106262
2019DEC23	NU7 + THS	D0	0.022	0.458	4.80349
2019DEC23	NU7 + THS	D0	0.011	0.609	1.80624
2019DEC23	NU7 + THS	D0	0.007	0.517	1.35397
2019DEC23	NU7 + THS	D0	0.004	0.388	1.03093
2019DEC23	NU7 + THS	D0	0.002	0.26	0.769231
2019DEC23	NU7 + THS	D07	0.02	0.892	2.24215
2019DEC23	NU7 + THS	D07	0.014	0.639	2.19092
2019DEC23	NU7 + THS	D07	0.004	0.193	2.07254
2019DEC23	NU7 + THS	D07	0.009	0.56	1.60714
2019DEC23	NU7 + THS	D07	0.009	0.588	1.53061
2019DEC23	NU7 + THS	D07	0.01	0.765	1.30719
2019DEC23	NU7 + THS	D14	0.021	0.98	2.14286
2019DEC23	NU7 + THS	D14	0.012	0.604	1.98675
2019DEC23	NU7 + THS	D14	0.01	0.627	1.5949
2019DEC23	NU7 + THS	D14	0.01	0.675	1.48148
2019DEC23	NU7 + THS	D14	0.008	0.707	1.13154
2019DEC23	NU7 + THS	D14	0.005	0.606	0.825083
2019DEC23	NU7 + THS	D14	0.007	0.861	0.813008
2019DEC23	NU7 + THS	D0	0.00095	0.268	0.354478
2019DEC23	NU7 + THS	D0	0.00096	0.722	0.132964
2019DEC23	NU7 + THS	D0	0.00067	0.719	0.093185
2019DEC23	NU7 + THS	D0	0.00068	0.733	0.0927694
2019DEC23	NU7 + THS	D0	0.000355	0.407	0.0872236
2019DEC23	NU7 + THS	D0	0.00038	0.438	0.086758
2019DEC23	NU7 + THS	D0	0.0005	0.664	0.0753012
2019DEC23	NU7 + THS	D0	0.00014	0.484	0.0289256
2019DEC23	NU7 + THS	D07	0.008	0.707	1.13154
2019DEC23	NU7 + THS	D07	0.004	0.747	0.535475
2019DEC23	NU7 + THS	D07	0.004	0.791	0.505689
2019DEC23	NU7 + THS	D07	0.004	0.867	0.461361
2019DEC23	NU7 + THS	D07	0.002	0.56	0.357143
2019DEC23	NU7 + THS	D07	0.00048	0.343	0.139942
2019DEC23	NU7 + THS	D07	0.00041	0.564	0.072695
2019DEC23	NU7 + THS	D07	0.0004	0.595	0.0672269
2019DEC23	NU7 + THS	D14	0.007	0.884	0.791855
2019DEC23	NU7 + THS	D14	0.002	0.273	0.732601
2019DEC23	NU7 + THS	D14	0.006	0.874	0.686499
2019DEC23	NU7 + THS	D14	0.002	0.847	0.236128
2019DEC23	NU7 + THS	D14	0.00055	0.389	0.141388
2019DEC23	NU7 + THS	D14	0.00085	0.761	0.111695
2019DEC23	NU7 + THS	D14	0.00098	0.983	0.0996948
2019DEC23	NU7	D0	0.01	0.444	2.25225
2019DEC23	NU7	D0	0.019	1.053	1.80437
2019DEC23	NU7	D0	0.005	0.353	1.41643
2019DEC23	NU7	D0	0.004	0.357	1.12045
2019DEC23	NU7	D0	0.005	0.657	0.761035
2019DEC23	NU7	D0	0.004	0.536	0.746269
2019DEC23	NU7	D0	0.004	0.743	0.538358
2019DEC23	NU7	D0	0.001	0.25	0.4
2019DEC23	NU7	D0	0.00078	0.284	0.274648
2019DEC23	NU7	D0	0.001	0.38	0.263158
2019DEC23	NU7	D0	0.00053	0.6	0.0883333
2019DEC23	NU7	D0	0.001	1.151	0.086881
2019DEC23	NU7	D0	0.00019	0.221	0.0859729
2019DEC23	NU7	D0	0.00019	0.653	0.0290965
2019DEC23	NU7	D07	0.03	0.867	3.46021
2019DEC23	NU7	D07	0.033	1.079	3.05839
2019DEC23	NU7	D07	0.033	1.119	2.94906
2019DEC23	NU7	D07	0.008	0.713	1.12202
2019DEC23	NU7	D07	0.004	0.395	1.01266
2019DEC23	NU7	D07	0.002	0.312	0.641026
2019DEC23	NU7	D07	0.004	0.761	0.525624
2019DEC23	NU7	D07	0.003	0.611	0.490998
2019DEC23	NU7	D07	0.003	0.628	0.477707
2019DEC23	NU7	D07	0.001	0.312	0.320513
2019DEC23	NU7	D07	0.00082	0.392	0.209184
2019DEC23	NU7	D07	0.001	0.581	0.172117
2019DEC23	NU7	D07	0.001	0.666	0.15015
2019DEC23	NU7	D07	0.00025	0.237	0.105485
2019DEC23	NU7	D14	0.041	0.927	4.42287
2019DEC23	NU7	D14	0.022	0.723	3.04288
2019DEC23	NU7	D14	0.034	1.133	3.00088
2019DEC23	NU7	D14	0.02	0.77	2.5974
2019DEC23	NU7	D14	0.018	0.769	2.3407
2019DEC23	NU7	D14	0.016	0.853	1.87573
2019DEC23	NU7	D14	0.004	0.756	0.529101
2019DEC23	NU7	D14	0.00083	0.274	0.30292
2019DEC23	NU7	D14	0.00088	0.298	0.295302
2019DEC23	NU7	D14	0.00085	0.305	0.278689
2019DEC23	NU7	D14	0.001	0.512	0.195312
2019DEC23	NU7	D14	0.002	1.128	0.177305
2019DEC23	NU7	D14	0.00038	0.334	0.113772
2019DEC23	NU7	D14	0.0003	0.416	0.0721154
2019DEC23	NU7	D21	0.037	0.924	4.00433
2019DEC23	NU7	D21	0.017	0.501	3.39321
2019DEC23	NU7	D21	0.038	1.352	2.81065
2019DEC23	NU7	D21	0.022	0.788	2.79188
2019DEC23	NU7	D21	0.037	1.399	2.64475
2019DEC23	NU7	D21	0.021	0.873	2.4055
2019DEC23	NU7	D21	0.018	0.941	1.91286
2019DEC23	NU7	D21	0.013	0.711	1.82841
2019DEC23	NU7	D21	0.002	0.401	0.498753
2019DEC23	NU7	D21	0.002	0.818	0.244499
2019DEC23	NU7	D21	0.002	1.098	0.182149
2019DEC23	NU7	D21	0.00082	0.584	0.140411
2019DEC23	NU7	D21	0.00028	0.379	0.0738786
2019DEC23	PB	D0	0.012	0.641	1.87207
2019DEC23	PB	D0	0.007	0.374	1.87166
2019DEC23	PB	D0	0.004	0.354	1.12994
2019DEC23	PB	D0	0.003	0.336	0.892857
2019DEC23	PB	D0	0.003	0.344	0.872093
2019DEC23	PB	D0	0.004	0.499	0.801603
2019DEC23	PB	D0	0.002	0.605	0.330579
2019DEC23	PB	D0	0.00097	0.396	0.244949
2019DEC23	PB	D0	0.00028	0.147	0.190476
2019DEC23	PB	D0	0.00081	0.529	0.153119
2019DEC23	PB	D0	0.00098	0.661	0.14826
2019DEC23	PB	D0	0.0003	0.227	0.132159
2019DEC23	PB	D0	0.00047	0.648	0.0725309
2019DEC23	PB	D07	0.022	0.645	3.41085
2019DEC23	PB	D07	0.016	0.584	2.73973
2019DEC23	PB	D07	0.005	0.284	1.76056
2019DEC23	PB	D07	0.005	0.487	1.02669
2019DEC23	PB	D07	0.005	0.642	0.778816
2019DEC23	PB	D07	0.003	0.392	0.765306
2019DEC23	PB	D07	0.003	0.453	0.662252
2019DEC23	PB	D07	0.001	0.171	0.584795
2019DEC23	PB	D07	0.004	0.696	0.574713
2019DEC23	PB	D07	0.003	0.543	0.552486
2019DEC23	PB	D07	0.001	0.434	0.230415
2019DEC23	PB	D14	0.015	0.473	3.17125
2019DEC23	PB	D14	0.027	0.872	3.09633
2019DEC23	PB	D14	0.018	0.962	1.8711
2019DEC23	PB	D14	0.008	0.514	1.55642
2019DEC23	PB	D14	0.009	0.602	1.49502
2019DEC23	PB	D14	0.006	0.753	0.796813
2019DEC23	PB	D14	0.005	0.789	0.633714
2019DEC23	PB	D14	0.003	0.696	0.431034
2019DEC23	PB	D21	0.059	1.202	4.90849
2019DEC23	PB	D21	0.031	0.823	3.76671
2019DEC23	PB	D21	0.018	0.731	2.46238
2019DEC23	PB	D21	0.014	1.039	1.34745
2019DEC23	PB	D21	0.01	0.779	1.2837
2019DEC23	PB	D21	0.006	0.515	1.16505
2019DEC23	PB	D21	0.003	0.598	0.501672
2019DEC23	THS	D0	0.003	0.36	0.833333
2019DEC23	THS	D0	0.002	0.297	0.673401
2019DEC23	THS	D0	0.002	0.344	0.581395
2019OCT15	THS	D0	0.006	1.044	0.574713
2019DEC23	THS	D0	0.002	0.37	0.540541
2019DEC23	THS	D0	0.001	0.244	0.409836
2019OCT15	THS	D0	0.002	0.629	0.317965
2019OCT15	THS	D0	0.002	0.646	0.309598
2019DEC23	THS	D0	0.001	0.329	0.303951
2019OCT15	THS	D0	0.00071	0.389	0.182519
2019DEC23	THS	D0	0.002	1.226	0.163132
2019DEC23	THS	D0	0.00096	0.642	0.149533
2019OCT15	THS	D0	0.00076	0.652	0.116564
2019OCT15	THS	D0	0.00069	0.613	0.112561
2019OCT15	THS	D0	0.00021	0.513	0.0409357
2019DEC23	THS	D07	0.003	0.408	0.735294
2019DEC23	THS	D07	0.002	0.279	0.716846
2019DEC23	THS	D07	0.003	0.472	0.635593
2019DEC23	THS	D07	0.006	1.019	0.588813
2019OCT15	THS	D07	0.003	0.719	0.417246
2019DEC23	THS	D07	0.001	0.263	0.380228
2019DEC23	THS	D07	0.002	0.574	0.348432
2019OCT15	THS	D07	0.003	0.88	0.340909
2019OCT15	THS	D07	0.002	0.625	0.32
2019DEC23	THS	D07	0.00068	0.423	0.160757
2019DEC23	THS	D07	0.00071	0.499	0.142285
2019OCT15	THS	D07	0.00086	0.666	0.129129
2019DEC23	THS	D07	0.0004	0.317	0.126183
2019DEC23	THS	D07	0.00027	0.451	0.059867
2019OCT15	THS	D14	0.007	0.589	1.18846
2019OCT15	THS	D14	0.011	1.075	1.02326
2019OCT15	THS	D14	0.005	0.54	0.925926
2019DEC23	THS	D14	0.003	0.356	0.842697
2019DEC23	THS	D14	0.003	0.42	0.714286
2019OCT15	THS	D14	0.003	0.527	0.56926
2019OCT15	THS	D14	0.003	0.563	0.53286
2019OCT15	THS	D14	0.002	0.381	0.524934
2019OCT15	THS	D14	0.002	0.519	0.385356
2019OCT15	THS	D14	0.002	0.524	0.381679
2019OCT15	THS	D14	0.002	0.671	0.298063
2019OCT15	THS	D14	0.002	0.745	0.268456
2019DEC23	THS	D14	0.00095	0.579	0.164076
2019OCT15	THS	D14	0.00066	0.633	0.104265
2019OCT15	THS	D21	0.004	0.629	0.63593
2019OCT15	THS	D21	0.004	0.679	0.589102
2019DEC23	THS	D21	0.002	0.384	0.520833
2019DEC23	THS	D21	0.007	1.882	0.371945
2019DEC23	THS	D21	0.002	0.649	0.308166
2019OCT15	THS	D21	0.002	0.673	0.297177
2019DEC23	THS	D21	0.002	0.851	0.235018
2019DEC23	THS	D21	0.001	0.92	0.108696
2019DEC23	THS	D21	0.00071	1.045	0.0679426
2019OCT15	THS	D21	0.00063	1.018	0.0618861
2019DEC23	THS	D21	0.00037	0.741	0.0499325
2019DEC23	THS	D21	0.00043	0.873	0.0492554
2019DEC23	THS	D21	0.00014	0.697	0.0200861
2019AUG6	DMSO	D0	0.018	0.403	4.4665
2019OCT15	DMSO	D14	0.00085	0.332	0.256024
2019AUG6	DMSO	D21	0.003	0.721	0.416089
2019DEC23	DMSO	D21	0.003	0.99	0.30303
2019OCT15	DMSO	D21	0.001	0.431	0.232019
2019AUG6	DMSO	D0	0.028	0.662	4.22961
2019AUG6	DMSO	D0	0.016	0.539	2.96846
2019AUG6	DMSO	D0	0.022	0.776	2.83505
2019AUG6	DMSO	D07	0.028	0.966	2.89855
2019AUG6	DMSO	D07	0.012	0.464	2.58621
2019AUG6	DMSO	D07	0.021	0.872	2.40826
2019AUG6	DMSO	D07	0.014	0.687	2.03785
2019OCT15	DMSO	D14	0.00083	0.486	0.170782
2019DEC23	DMSO	D14	0.00055	0.359	0.153203
2019OCT15	DMSO	D14	0.001	0.657	0.152207
2019NOV27	DMSO	D21	0.00095	0.924	0.102814
2019DEC23	DMSO	D21	0.00051	0.538	0.0947955
2019AUG6	DMSO	D07	0.012	0.758	1.58311
2019AUG6	DMSO	D07	0.01	0.853	1.17233
2019AUG6	DMSO	D14	0.0008	0.532	0.150376
2019DEC23	DMSO	D14	0.0004	0.277	0.144404
2019DEC23	DMSO	D14	0.0003	0.497	0.0603622
2019DEC23	DMSO	D21	0.00026	0.372	0.0698925
2019DEC23	DMSO	D21	0.00012	0.368	0.0326087
2019AUG6	DMSO	D0	0.002	0.5	0.4
2019AUG6	DMSO	D0	0.001	0.569	0.175747
2019AUG6	DMSO	D0	0.001	0.713	0.140252
2019AUG6	DMSO	D07	0.002	0.582	0.343643
2020Jan31	NU7	D0	1399	359742	0.38889
2020Jan31	NU7	D0	471	373538	0.126092
2020Jan31	NU7	D0	836	373557	0.223794
2020Jan31	NU7	D0	770	340909	0.225867
2020Jan31	NU7	D0	13716	443173	3.09495
2020Jan31	NU7	D0	697	371261	0.187739
2020Jan31	NU7	D0	7992	367783	2.17302
2020Jan31	NU7	D0	9503	568236	1.67237
2020Jan31	NU7	D0	11221	479937	2.33802
2020Jan31	NU7	D0	411	347338	0.118329
2020Jan31	NU7	D07	1116	496426	0.224807
2020Jan31	NU7	D07	1164	438431	0.265492
2020Jan31	NU7	D07	926	398419	0.232419
2020Jan31	NU7	D07	12401	461775	2.68551
2020Jan31	NU7	D07	1414	503143	0.281033
2020Jan31	NU7	D07	8846	398271	2.2211
2020Jan31	NU7	D07	1362	467072	0.291604
2020Jan31	NU7	D07	1102	446740	0.246676
2020Jan31	NU7	D07	14936	460831	3.2411
2020Jan31	NU7	D07	1081	394684	0.27389
2020Jan31	NU7	D14	14154	450355	3.14285
2020Jan31	NU7	D14	14204	478234	2.97009
2020Jan31	NU7	D14	3613	482660	0.74856
2020Jan31	NU7	D14	19534	561132	3.48118
2020Jan31	NU7	D14	16380	489011	3.34962
2020Jan31	NU7	D14	11338	392952	2.88534
2020Jan31	NU7	D14	9660	513893	1.87977
2020Jan31	NU7	D14	5216	513893	1.015
2020Jan31	NU7	D14	2689	306214	0.878144
2020Jan31	NU7	D14	5225	468559	1.11512
2020Jan31	NU7	D21	7872	618900	1.27193
2020Jan31	NU7	D21	233	463985	0.0502171
2020Jan31	NU7	D21	528	532384	0.0991765
2020Jan31	NU7	D21	514	555561	0.0925191
2020Jan31	NU7	D21	898	452734	0.19835
2020Jan31	NU7	D21	4143	528075	0.784548
2020Jan31	NU7	D21	584	468265	0.124716
2020Jan31	NU7	D21	11322	626724	1.80654
2020Jan31	NU7	D21	5421	523582	1.03537
2020Jan31	NU7	D21	1027	535748	0.191695
2020Jan31	PB	D0	2263	414342	0.546167
2020Jan31	PB	D0	7139	369117	1.93408
2020Jan31	PB	D0	438	335300	0.130629
2020Jan31	PB	D0	6235	345827	1.80292
2020Jan31	PB	D0	205886	336049	61.2667
2020Jan31	PB	D0	11885	395448	3.00545
2020Jan31	PB	D0	21	419635	0.00500435
2020Jan31	PB	D0	13778	454571	3.03099
2020Jan31	PB	D0	4080	332383	1.2275
2020Jan31	PB	D07	2481	500611	0.495594
2020Jan31	PB	D07	17557	533941	3.28819
2020Jan31	PB	D07	1107	441699	0.250623
2020Jan31	PB	D07	2702	442671	0.610386
2020Jan31	PB	D07	11273	491906	2.2917
2020Jan31	PB	D07	15112	375922	4.01998
2020Jan31	PB	D07	213487	285011	74.9048
2020Jan31	PB	D07	11029	485762	2.27045
2020Jan31	PB	D07	545	326412	0.166967
2020Jan31	PB	D14	11615	441141	2.63295
2020Jan31	PB	D14	202213	274257	73.7312
2020Jan31	PB	D14	23693	467620	5.06672
2020Jan31	PB	D14	5910	402920	1.46679
2020Jan31	PB	D14	14807	418956	3.53426
2020Jan31	PB	D14	16677	449764	3.70794
2020Jan31	PB	D14	4289	428611	1.00067
2020Jan31	PB	D14	23315	363612	6.41205
2020Jan31	PB	D14	17856	375574	4.75432
2020Jan31	PB	D21	11194	577124	1.93962
2020Jan31	PB	D21	957	549653	0.17411
2020Jan31	PB	D21	514	439232	0.117022
2020Jan31	PB	D21	236159	285480	82.7235
2020Jan31	PB	D21	13636	407679	3.34479
2020Jan31	PB	D21	10464	529216	1.97726
2020Jan31	PB	D21	3959	496295	0.797711
2020Jan31	PB	D21	2495	523573	0.476533
2020Jan31	PB	D21	14867	558275	2.66302
