# Supplementary material for: Genetic landscape of T cells identifies synthetic lethality for T-ALL
Source: Commun Biol. 2021 Oct 20;4:1201. doi: 10.1038/s42003-021-02694-x (PMC8528931; doi:10.1038/s42003-021-02694-x)
Supplement: Supplementary file 4 — Supplementary Data 2 [file 42003_2021_2694_MOESM4_ESM.zip › Supplementary Data 2/Source_Data_Supplementary_Figure_1_anapc1_MO.xlsx]

## Sheet: Sheet1
Supplementary Figure 1: anapc1 morpholino
ATG	CTRL
1.5019	2.63364
1.86826	3.29503
1.14439	1.86412
0.00409836	2.3273
0.512806	1.82104
1.16978	1.55345
2.20963	2.19142
2.16087	1.97118
1.53263	1.89233
2.45994	1.68988
1.07539	3.14103
0.719864	2.06458
