# Supplementary material for: Genetic landscape of T cells identifies synthetic lethality for T-ALL
Source: Commun Biol. 2021 Oct 20;4:1201. doi: 10.1038/s42003-021-02694-x (PMC8528931; doi:10.1038/s42003-021-02694-x)
Supplement: Supplementary file 4 — Supplementary Data 2 [file 42003_2021_2694_MOESM4_ESM.zip › Supplementary Data 2/Source_Data_Supplementary_Figure_1_pi4kaa_MO.xlsx]

## Sheet: Sheet1
Supplementary Figure 1: pi4kaa morpholino
acc22	CTRL
0.423999	0.531492
0.0764612	0.874735
0.247681	0.908463
0.000277162	1.46246
0.175878	1.04117
0.34323	1.56635
0.0215343	1.19522
0.000866927	0.866348
0.558126	0.999848
0.055383	1.15159
0.688343	0.937745
0.139975	0.874012
