# Supplementary material for: Genetic landscape of T cells identifies synthetic lethality for T-ALL
Source: Commun Biol. 2021 Oct 20;4:1201. doi: 10.1038/s42003-021-02694-x (PMC8528931; doi:10.1038/s42003-021-02694-x)
Supplement: Supplementary file 4 — Supplementary Data 2 [file 42003_2021_2694_MOESM4_ESM.zip › Supplementary Data 2/Source_Data_Supplementary_Figure_1_spata5_CRISPR.xlsx]

## Sheet: Sheet1
				Supplementary Figure 1: spata5 CRISPR
+/+	+/-	-/-
0.428983	0.000944287	0.00782881
0.507727	0.271062	0.00156189
0	0	0
0.194982	0.614437
0.498258	0.665621
	0.648872
	1.21866
	0.919226
	0.813826
	0.0061082
	0.688441
	0.389485
	0.68103
	0.317553
	0.717538
