# Supplementary material for: Genetic landscape of T cells identifies synthetic lethality for T-ALL
Source: Commun Biol. 2021 Oct 20;4:1201. doi: 10.1038/s42003-021-02694-x (PMC8528931; doi:10.1038/s42003-021-02694-x)
Supplement: Supplementary file 4 — Supplementary Data 2 [file 42003_2021_2694_MOESM4_ESM.zip › Supplementary Data 2/Source_data_Supplementary_Figure_2a.xlsx]

## Sheet: Sheet1
Supplementary Figure 2a
	G0/G1	S	G2/M
WT	0.891698	0.0379252	0.0703766
NOC	0.811547	0.0318627	0.15659
ANAPC1	0.867493	0.0473921	0.0851151
NEK7	0.897923	0.0492655	0.0528115
FLI1A	0.886548	0.0399589	0.0734935
