# Supplementary material for: Genetic landscape of T cells identifies synthetic lethality for T-ALL
Source: Commun Biol. 2021 Oct 20;4:1201. doi: 10.1038/s42003-021-02694-x (PMC8528931; doi:10.1038/s42003-021-02694-x)
Supplement: Supplementary file 4 — Supplementary Data 2 [file 42003_2021_2694_MOESM4_ESM.zip › Supplementary Data 2/Source_data_Supplementary_Figure_2d.xlsx]

## Sheet: Sheet1
Supplementary Figure 2d
WT	IKZF1	FLI1A	MCM10	ATAD5A	TBCB	UNC45A	LSM8	NEK7	SPATA5	NOL9
0.4975	0	-0.125531	-0.115477	0.208587	-0.111031	0.442005	0.383329	-0.196397	-0.841302	-0.384971
-0.0874628	-0.222392	-0.584963	0.106915	0.415038	-0.695994	0.442005	0.283793	-0.196397	-0.841302	-0.510502
-0.5025	0	0	-0.115477	-0.169925		0.27208	0.176878	-0.389042	0.158698	-1.648
-0.0874628	-0.485427	-0.777608	0			0.0794345	0.283793	-0.108934	-0.104337	-0.969933
0.158698
-0.426265
0.158698
0.0331669
0.125531
0.0515303
-0.196397
0.0614005
-0.0641303
-0.353637
0.283793
0.0695409
0.152003
0.0695409
-0.317482
0.17897
-0.142958
0.0794345
-0.142958
0.0861566
-0.0450879
-0.0450879
0
0
0
0.115477
-0.415038
0.115477
0.115477
-0.321928
-0.0324215
-0.169925
0.415038
0
0.106915
0.206451
-0.378512
