# Supplementary material for: Genetic landscape of T cells identifies synthetic lethality for T-ALL
Source: Commun Biol. 2021 Oct 20;4:1201. doi: 10.1038/s42003-021-02694-x (PMC8528931; doi:10.1038/s42003-021-02694-x)
Supplement: Supplementary file 4 — Supplementary Data 2 [file 42003_2021_2694_MOESM4_ESM.zip › Supplementary Data 2/Source_data_Supplementary_Figure_4b.xlsx]

## Sheet: Sheet1
Supplementary Figure 4b
WT	tp53-/-	dnmt1-/-	tp53-/-;dnmt1-/-			WT	tp53-/-	mat2aa-/-	tp53-/-;mat2aa-/-
2.88739	2.95577	0.531185	0.857182			3.10325	2.54694	0.0004	0.00115741
2.58773	2.81446	0.000492611	1.42321			2.19038	3.34215	0.00331126	0.000479157
2.39763	3.59088	0.736659	0.495			2.1717	1.46235	0.00171233	0.000698812
2.65099	2.78266	0.763158	0.000468823			3.03594	2.84345	0.000905797	0.000841751
3.9477	2.41183	0.0778547	1.41759			1.7532	3.08964	0.000473709	0.00104167
3.15467	2.59274	0.815121	0.177593			2.90475	2.18217	0.00077821	0.000335458
3.20762	2.56968	0.535354	0.372292				2.53876
3.37132	2.33909	1.13066	1.45748
