# Supplementary material for: Genetic landscape of T cells identifies synthetic lethality for T-ALL
Source: Commun Biol. 2021 Oct 20;4:1201. doi: 10.1038/s42003-021-02694-x (PMC8528931; doi:10.1038/s42003-021-02694-x)
Supplement: Supplementary file 4 — Supplementary Data 2 [file 42003_2021_2694_MOESM4_ESM.zip › Supplementary Data 2/Source_data_Supplementary_Figure_4d.xlsx]

## Sheet: Sheet1
Supplementary Figure 4d
+/+	LSM8	MCM10	UNC45A	POLE1	UPF1	ATAD5A	IKZF1	ANAPC1	NOL9
35	54	156	53	96	166	52	42	177	88
28	21	142	5	49	52	181	49	52	249
16	49	227	132	49	217	112	123	87	169
28	66	89	107	87	154		49	210	83
93	44	119	5	46	346		74	55	96
150	117	79	173	24	96		194	88	158
22	54	156	56	134	98		52	106	54
25	32	187	60	93	55				117
11	102	180	52		11				188
20	28	294	19		102				81
207	115	522	63		22				48
53		148	114		90				205
116		116							94
33		335							8
14		219							66
3		258
29
70
35
62
94
76
19
83
71
85
165
84
36
80
98
92
66
106
92
55
24
171
58
123
32
55
77
141
19
95
61
70
93
65
24
45
40
8
16
38
29
24
22
33
68
50
45
36
70
12
31
96
91
104
52
49
142
50
84
210
62
232
60
28
48
131
25
30
154
26
46
133
60
173
189
330
87
